# Supplementary material for: Post-Embryonic Transcriptomes of the Prawn Macrobrachium rosenbergii: Multigenic Succession through Metamorphosis
Source: PLoS One. 2013 Jan 25;8(1):e55322. doi: 10.1371/journal.pone.0055322 (PMC3555924; doi:10.1371/journal.pone.0055322)
Supplement: Figure S2 — Gene Ontology (GO) annotations according to sequence. A list of all GO terms according to Blast2GO is given for all sequences which had at least one BLASTX hit with an e-value <10−5, an alignment length ≥100 amino acids and an alignment region cover >50% of the transcript length (the 13,126 termed Annotated transcripts). The full list is followed by smaller sub-lists according to biological processes, molecular functions and cellular components. (XLSX) [file pone.0055322.s002.xlsx]

## Sheet: Figure_S1_Annotations_by_seq
SeqName	Hit-Desc	GO-Group	GO-ID	Term
Locus_829_Transcript_1/2_Confidence_1.000_Length_2641	zgc:103473 protein	F	GO:0016740	transferase activity
Locus_829_Transcript_2/2_Confidence_1.000_Length_2641	zgc:103473 protein	F	GO:0016740	transferase activity
Locus_317_Transcript_2/3_Confidence_0.667_Length_4713	zfh4, putative [Pediculus humanus corporis]	F	GO:0005488	binding
Locus_317_Transcript_1/3_Confidence_0.667_Length_3833	zfh4, putative [Pediculus humanus corporis]	F	GO:0003676	nucleic acid binding
Locus_618_Transcript_1/1_Confidence_1.000_Length_1168	vacuolar protein sorting-associated protein 29-like	F	GO:0016788	hydrolase activity, acting on ester bonds
Locus_3292_Transcript_1/1_Confidence_1.000_Length_765	unnamed protein product [Mus musculus]	F	GO:0005488	binding
Locus_2431_Transcript_1/1_Confidence_1.000_Length_4942	udp-glucose:glycoprotein glucosyltransferase 2	F	GO:0016740	transferase activity
Locus_2913_Transcript_4/6_Confidence_0.667_Length_5831	tyrosine-protein kinase	F	GO:0004672	protein kinase activity
Locus_1906_Transcript_1/1_Confidence_1.000_Length_806	twist neighbor	C	GO:0043229	intracellular organelle
Locus_1972_Transcript_1/1_Confidence_1.000_Length_3643	trp gamma	P	GO:0006810	transport
Locus_1853_Transcript_1/2_Confidence_1.000_Length_2780	translocation associated membrane	C	GO:0016020	membrane
Locus_1853_Transcript_2/2_Confidence_1.000_Length_2762	translocation associated membrane	C	GO:0016020	membrane
Locus_137_Transcript_1/1_Confidence_1.000_Length_547	tpa_inf: troponin c type iia	F	GO:0005509	calcium ion binding
Locus_1241_Transcript_1/1_Confidence_1.000_Length_2190	toll, putative [Pediculus humanus corporis]	C	GO:0016020	membrane
Locus_3203_Transcript_3/4_Confidence_0.700_Length_2284	tens, putative [Pediculus humanus corporis]	F	GO:0016787	hydrolase activity
Locus_487_Transcript_1/1_Confidence_1.000_Length_1583	surfeit 4 cargo protein	C	GO:0016021	integral to membrane
Locus_1875_Transcript_1/1_Confidence_1.000_Length_581	sulfonylurea receptor abc transporter	F	GO:0017111	nucleoside-triphosphatase activity
Locus_3041_Transcript_2/2_Confidence_1.000_Length_902	subtilisin-like kinase spc4	F	GO:0003824	catalytic activity
Locus_2574_Transcript_1/1_Confidence_1.000_Length_635	slit homolog 2 isoform 2	C	GO:0016020	membrane
Locus_2874_Transcript_1/1_Confidence_1.000_Length_859	signal peptidase subunit	C	GO:0044425	membrane part
Locus_18_Transcript_1/1_Confidence_1.000_Length_1565	signal peptidase complex subunit 3	C	GO:0044425	membrane part
Locus_615_Transcript_1/3_Confidence_0.714_Length_2767	serine threonine protein kinase	F	GO:0016772	transferase activity, transferring phosphorus-containing groups
Locus_615_Transcript_2/3_Confidence_0.714_Length_2767	serine threonine protein kinase	F	GO:0016772	transferase activity, transferring phosphorus-containing groups
Locus_615_Transcript_3/3_Confidence_0.714_Length_2767	serine threonine protein kinase	F	GO:0016772	transferase activity, transferring phosphorus-containing groups
Locus_1244_Transcript_1/1_Confidence_1.000_Length_287	serine protease	F	GO:0008233	peptidase activity
Locus_1693_Transcript_1/1_Confidence_1.000_Length_1113	secreted salivary gland	F	GO:0016787	hydrolase activity
Locus_125_Transcript_1/1_Confidence_1.000_Length_4383	rna-binding protein	F	GO:0003676	nucleic acid binding
Locus_1025_Transcript_1/1_Confidence_1.000_Length_1514	rna binding motif protein	F	GO:0046872	metal ion binding
Locus_2557_Transcript_2/3_Confidence_0.667_Length_2219	rer1 protein	C	GO:0016021	integral to membrane
Locus_3126_Transcript_1/1_Confidence_1.000_Length_773	ras association domain	P	GO:0007165	signal transduction
Locus_1712_Transcript_1/1_Confidence_1.000_Length_3031	protein-l-isoaspartate o-methyltransferase domain-containing	F	GO:0016740	transferase activity
Locus_2928_Transcript_3/3_Confidence_0.429_Length_5407	protein phosphatase	F	GO:0005509	calcium ion binding
Locus_2928_Transcript_2/3_Confidence_0.571_Length_4248	protein phosphatase	F	GO:0005509	calcium ion binding
Locus_2928_Transcript_1/3_Confidence_0.429_Length_4173_5800	protein phosphatase	F	GO:0005509	calcium ion binding
Locus_2642_Transcript_1/2_Confidence_1.000_Length_5697	protein ROP, putative [Pediculus humanus corporis]	P	GO:0006904	vesicle docking during exocytosis
Locus_2642_Transcript_2/2_Confidence_1.000_Length_5697	protein ROP, putative [Pediculus humanus corporis]	P	GO:0006904	vesicle docking during exocytosis
Locus_793_Transcript_1/4_Confidence_0.667_Length_2430	programmed cell death protein	F	GO:0005509	calcium ion binding
Locus_793_Transcript_2/4_Confidence_0.667_Length_2430	programmed cell death protein	F	GO:0005509	calcium ion binding
Locus_1838_Transcript_1/3_Confidence_0.714_Length_2170	probable serine carboxypeptidase cpvl precursor	F	GO:0004180	carboxypeptidase activity
Locus_1838_Transcript_3/3_Confidence_0.714_Length_2170	probable serine carboxypeptidase cpvl precursor	F	GO:0004180	carboxypeptidase activity
Locus_1838_Transcript_2/3_Confidence_0.714_Length_2169	probable serine carboxypeptidase cpvl precursor	F	GO:0004180	carboxypeptidase activity
Locus_1569_Transcript_1/2_Confidence_1.000_Length_3137	predicted protein [Culex quinquefasciatus]	F	GO:0008270	zinc ion binding
Locus_1954_Transcript_1/1_Confidence_1.000_Length_1272	plexin a	C	GO:0016020	membrane
Locus_1825_Transcript_1/1_Confidence_1.000_Length_630	peptidyl-trna hydrolase 2	F	GO:0016787	hydrolase activity
Locus_1756_Transcript_5/9_Confidence_0.318_Length_3744	papilin, putative [Pediculus humanus corporis]	F	GO:0016787	hydrolase activity
Locus_1756_Transcript_4/9_Confidence_0.273_Length_2095	papilin, putative [Pediculus humanus corporis]	F	GO:0016787	hydrolase activity
Locus_1959_Transcript_2/3_Confidence_0.667_Length_5347	oxysterol-binding protein	F	GO:0016740	transferase activity
Locus_2617_Transcript_3/3_Confidence_0.600_Length_2575	oviductin [Culex quinquefasciatus]	F	GO:0008236	serine-type peptidase activity
Locus_2617_Transcript_2/3_Confidence_0.400_Length_2091	oviductin [Culex quinquefasciatus]	F	GO:0008236	serine-type peptidase activity
Locus_1917_Transcript_1/1_Confidence_1.000_Length_799	ornithine decarboxylase-like isoform 2	F	GO:0003824	catalytic activity
Locus_3295_Transcript_1/1_Confidence_1.000_Length_3311	novel protein vertebrate sel-1 suppressor of lin-12-like ( elegans)	F	GO:0005488	binding
Locus_2044_Transcript_1/1_Confidence_1.000_Length_839	novel protein	C	GO:0044464	cell part
Locus_2002_Transcript_3/5_Confidence_0.692_Length_6659	myosin heavy chain	F	GO:0000166	nucleotide binding
Locus_2002_Transcript_4/5_Confidence_0.692_Length_6617	myosin heavy chain	F	GO:0000166	nucleotide binding
Locus_2002_Transcript_5/5_Confidence_0.692_Length_6617	myosin heavy chain	F	GO:0000166	nucleotide binding
Locus_2002_Transcript_2/5_Confidence_0.692_Length_6570	myosin heavy chain	F	GO:0000166	nucleotide binding
Locus_2002_Transcript_1/5_Confidence_0.692_Length_6567	myosin heavy chain	F	GO:0000166	nucleotide binding
Locus_868_Transcript_1/1_Confidence_1.000_Length_1127	motor region protein	F	GO:0000166	nucleotide binding
Locus_3304_Transcript_1/3_Confidence_0.714_Length_3660	mitochondrial carrier protein ymc	C	GO:0016020	membrane
Locus_3304_Transcript_3/3_Confidence_0.714_Length_3655	mitochondrial carrier protein ymc	C	GO:0016020	membrane
Locus_3304_Transcript_2/3_Confidence_0.714_Length_3649	mitochondrial carrier protein ymc	C	GO:0016020	membrane
Locus_1190_Transcript_1/2_Confidence_1.000_Length_918	mitochondrial 50s ribosomal protein	C	GO:0005840	ribosome
Locus_1190_Transcript_2/2_Confidence_1.000_Length_918	mitochondrial 50s ribosomal protein	C	GO:0005840	ribosome
Locus_836_Transcript_2/6_Confidence_0.643_Length_2330	methylcrotonoyl-coenzyme a carboxylase 2	F	GO:0016874	ligase activity
Locus_2438_Transcript_1/1_Confidence_1.000_Length_751	methylated-DNA--protein-cysteine methyltransferase, putative [Ixodes scapularis]	F	GO:0003824	catalytic activity
Locus_2661_Transcript_1/1_Confidence_1.000_Length_710	mediator complex	P	GO:0006351	transcription, DNA-dependent
Locus_295_Transcript_1/1_Confidence_1.000_Length_2213	loc100125184 protein	C	GO:0005739	mitochondrion
Locus_1979_Transcript_3/6_Confidence_0.562_Length_4490	loc100036651 protein	F	GO:0003824	catalytic activity
Locus_1979_Transcript_4/6_Confidence_0.562_Length_4490	loc100036651 protein	F	GO:0003824	catalytic activity
Locus_1979_Transcript_5/6_Confidence_0.562_Length_4490	loc100036651 protein	F	GO:0003824	catalytic activity
Locus_1979_Transcript_6/6_Confidence_0.562_Length_4490	loc100036651 protein	F	GO:0003824	catalytic activity
Locus_1979_Transcript_1/6_Confidence_0.438_Length_4223	loc100036651 protein	F	GO:0003824	catalytic activity
Locus_3268_Transcript_2/2_Confidence_1.000_Length_3644	lim and senescent cell antigen-like-containing domain protein 2-like	F	GO:0008270	zinc ion binding
Locus_3268_Transcript_1/2_Confidence_1.000_Length_3574	lim and senescent cell antigen-like-containing domain protein 2-like	F	GO:0008270	zinc ion binding
Locus_1338_Transcript_4/6_Confidence_0.167_Length_342	hypothetical protein TcasGA2_TC005411 [Tribolium castaneum]	F	GO:0003824	catalytic activity
Locus_416_Transcript_1/1_Confidence_1.000_Length_625	hypothetical protein TcasGA2_TC002935 [Tribolium castaneum]	F	GO:0005515	protein binding
Locus_2519_Transcript_1/5_Confidence_0.667_Length_2023	hypothetical protein TRIADDRAFT_25440 [Trichoplax adhaerens]	F	GO:0004518	nuclease activity
Locus_2519_Transcript_2/5_Confidence_0.667_Length_2023	hypothetical protein TRIADDRAFT_25440 [Trichoplax adhaerens]	F	GO:0004518	nuclease activity
Locus_2519_Transcript_3/5_Confidence_0.667_Length_2023	hypothetical protein TRIADDRAFT_25440 [Trichoplax adhaerens]	F	GO:0004518	nuclease activity
Locus_2519_Transcript_4/5_Confidence_0.667_Length_2023	hypothetical protein TRIADDRAFT_25440 [Trichoplax adhaerens]	F	GO:0004518	nuclease activity
Locus_2519_Transcript_5/5_Confidence_0.667_Length_2023	hypothetical protein TRIADDRAFT_25440 [Trichoplax adhaerens]	F	GO:0004518	nuclease activity
Locus_1761_Transcript_1/1_Confidence_1.000_Length_348	hypothetical protein Phum_PHUM177130 [Pediculus humanus corporis]	F	GO:0005488	binding
Locus_2817_Transcript_1/3_Confidence_0.714_Length_2136	hypothetical protein BRAFLDRAFT_90177 [Branchiostoma floridae]	F	GO:0016787	hydrolase activity
Locus_2817_Transcript_2/3_Confidence_0.714_Length_2136	hypothetical protein BRAFLDRAFT_90177 [Branchiostoma floridae]	F	GO:0016787	hydrolase activity
Locus_2817_Transcript_3/3_Confidence_0.714_Length_2136	hypothetical protein BRAFLDRAFT_90177 [Branchiostoma floridae]	F	GO:0016787	hydrolase activity
Locus_1004_Transcript_1/4_Confidence_0.700_Length_2099	hypothetical protein BRAFLDRAFT_89457 [Branchiostoma floridae]	F	GO:0005488	binding
Locus_1004_Transcript_2/4_Confidence_0.700_Length_2099	hypothetical protein BRAFLDRAFT_89457 [Branchiostoma floridae]	F	GO:0005488	binding
Locus_1004_Transcript_4/4_Confidence_0.700_Length_2099	hypothetical protein BRAFLDRAFT_89457 [Branchiostoma floridae]	F	GO:0005488	binding
Locus_1004_Transcript_3/4_Confidence_0.700_Length_2094	hypothetical protein BRAFLDRAFT_89457 [Branchiostoma floridae]	F	GO:0005488	binding
Locus_1295_Transcript_1/1_Confidence_1.000_Length_1299	hypothetical protein BRAFLDRAFT_87819 [Branchiostoma floridae]	C	GO:0044464	cell part
Locus_1742_Transcript_1/2_Confidence_1.000_Length_987	hypothetical protein BRAFLDRAFT_78594 [Branchiostoma floridae]	F	GO:0008172	S-methyltransferase activity
Locus_1742_Transcript_2/2_Confidence_1.000_Length_987	hypothetical protein BRAFLDRAFT_78594 [Branchiostoma floridae]	F	GO:0008172	S-methyltransferase activity
Locus_1445_Transcript_1/1_Confidence_1.000_Length_351	hypothetical protein BRAFLDRAFT_65386 [Branchiostoma floridae]	F	GO:0005488	binding
Locus_930_Transcript_2/2_Confidence_1.000_Length_5403	hypothetical protein BRAFLDRAFT_219160 [Branchiostoma floridae]	P	GO:0016311	dephosphorylation
Locus_983_Transcript_2/2_Confidence_1.000_Length_1495	heterogeneous nuclear ribonucleoprotein	F	GO:0003676	nucleic acid binding
Locus_2082_Transcript_1/1_Confidence_1.000_Length_2260	glutamate-rich wd repeat-containing	F	GO:0016740	transferase activity
Locus_1276_Transcript_1/2_Confidence_1.000_Length_3843	glutamate--cysteine ligase, putative [Pediculus humanus corporis]	F	GO:0016874	ligase activity
Locus_1276_Transcript_2/2_Confidence_1.000_Length_3843	glutamate--cysteine ligase, putative [Pediculus humanus corporis]	F	GO:0016874	ligase activity
Locus_2037_Transcript_1/1_Confidence_1.000_Length_1481	gamma-glutamyl hydrolase, putative [Aedes aegypti]	F	GO:0003824	catalytic activity
Locus_1172_Transcript_1/2_Confidence_1.000_Length_1787	flavonol reductase cinnamoyl-	F	GO:0003824	catalytic activity
Locus_2789_Transcript_1/1_Confidence_1.000_Length_1903	farnesyltransferase alpha	F	GO:0016740	transferase activity
Locus_3207_Transcript_1/1_Confidence_1.000_Length_2615	endothelin-converting enzyme, putative [Pediculus humanus corporis]	F	GO:0008237	metallopeptidase activity
Locus_2345_Transcript_1/1_Confidence_1.000_Length_3171	endosomal membrane protein	C	GO:0016021	integral to membrane
Locus_1171_Transcript_1/3_Confidence_0.571_Length_742	eif3a_anoga ame: full=eukaryotic translation initiation factor 3 subunit a short=eif3a ame: full=eukaryotic translation initiation factor 3 subunit 10	P	GO:0006412	translation
Locus_1171_Transcript_3/3_Confidence_0.429_Length_638	eif3a_anoga ame: full=eukaryotic translation initiation factor 3 subunit a short=eif3a ame: full=eukaryotic translation initiation factor 3 subunit 10	P	GO:0006412	translation
Locus_2644_Transcript_1/1_Confidence_1.000_Length_2938	dual specificty	F	GO:0016791	phosphatase activity
Locus_2674_Transcript_1/1_Confidence_1.000_Length_1425	discoidin domain	F	GO:0016740	transferase activity
Locus_390_Transcript_1/3_Confidence_0.714_Length_1775	dihydrolipoamide branched chain transacylase e2	F	GO:0016740	transferase activity
Locus_390_Transcript_2/3_Confidence_0.714_Length_1775	dihydrolipoamide branched chain transacylase e2	F	GO:0016740	transferase activity
Locus_390_Transcript_3/3_Confidence_0.714_Length_1775	dihydrolipoamide branched chain transacylase e2	F	GO:0016740	transferase activity
Locus_1334_Transcript_2/3_Confidence_0.667_Length_2966	diacylglycerol o-	F	GO:0016746	transferase activity, transferring acyl groups
Locus_1334_Transcript_3/3_Confidence_0.667_Length_2966	diacylglycerol o-	F	GO:0016746	transferase activity, transferring acyl groups
Locus_1334_Transcript_1/3_Confidence_0.667_Length_2569	diacylglycerol o-	F	GO:0016746	transferase activity, transferring acyl groups
Locus_2957_Transcript_1/1_Confidence_1.000_Length_402	dedicator of cytokinesis protein 5	F	GO:0005488	binding
Locus_330_Transcript_1/6_Confidence_0.625_Length_1958	cysteine sulfinic acid	F	GO:0016831	carboxy-lyase activity
Locus_330_Transcript_3/6_Confidence_0.562_Length_1958	cysteine sulfinic acid	F	GO:0016831	carboxy-lyase activity
Locus_330_Transcript_4/6_Confidence_0.625_Length_1958	cysteine sulfinic acid	F	GO:0016831	carboxy-lyase activity
Locus_330_Transcript_6/6_Confidence_0.625_Length_1958	cysteine sulfinic acid	F	GO:0016831	carboxy-lyase activity
Locus_330_Transcript_5/6_Confidence_0.500_Length_1906	cysteine sulfinic acid	F	GO:0016831	carboxy-lyase activity
Locus_409_Transcript_2/3_Confidence_0.667_Length_5787	conserved hypothetical protein [Pediculus humanus corporis]	P	GO:0050794	regulation of cellular process
Locus_409_Transcript_3/3_Confidence_0.667_Length_5782	conserved hypothetical protein [Pediculus humanus corporis]	P	GO:0050794	regulation of cellular process
Locus_409_Transcript_1/3_Confidence_0.667_Length_5734	conserved hypothetical protein [Pediculus humanus corporis]	P	GO:0050794	regulation of cellular process
Locus_2087_Transcript_1/3_Confidence_0.667_Length_3460	conserved hypothetical protein [Pediculus humanus corporis]	C	GO:0016021	integral to membrane
Locus_2087_Transcript_2/3_Confidence_0.667_Length_3459	conserved hypothetical protein [Pediculus humanus corporis]	C	GO:0016021	integral to membrane
Locus_2087_Transcript_3/3_Confidence_0.667_Length_3459	conserved hypothetical protein [Pediculus humanus corporis]	C	GO:0016021	integral to membrane
Locus_2588_Transcript_1/3_Confidence_0.667_Length_2745	conserved hypothetical protein [Pediculus humanus corporis]	P	GO:0050794	regulation of cellular process
Locus_2588_Transcript_2/3_Confidence_0.778_Length_2745	conserved hypothetical protein [Pediculus humanus corporis]	P	GO:0050794	regulation of cellular process
Locus_2588_Transcript_3/3_Confidence_0.778_Length_2745	conserved hypothetical protein [Pediculus humanus corporis]	P	GO:0050794	regulation of cellular process
Locus_232_Transcript_1/4_Confidence_0.700_Length_2565	conserved hypothetical protein [Pediculus humanus corporis]	C	GO:0016020	membrane
Locus_232_Transcript_2/4_Confidence_0.700_Length_2565	conserved hypothetical protein [Pediculus humanus corporis]	C	GO:0016020	membrane
Locus_232_Transcript_3/4_Confidence_0.700_Length_2565	conserved hypothetical protein [Pediculus humanus corporis]	C	GO:0016020	membrane
Locus_232_Transcript_4/4_Confidence_0.700_Length_2565	conserved hypothetical protein [Pediculus humanus corporis]	C	GO:0016020	membrane
Locus_1936_Transcript_3/4_Confidence_0.250_Length_1011	conserved hypothetical protein [Pediculus humanus corporis]	F	GO:0003779	actin binding
Locus_1239_Transcript_1/1_Confidence_1.000_Length_913	conserved hypothetical protein [Pediculus humanus corporis]	P	GO:0032313	regulation of Rab GTPase activity
Locus_2815_Transcript_3/3_Confidence_0.714_Length_1315	conserved hypothetical protein [Ixodes scapularis]	F	GO:0046872	metal ion binding
Locus_2815_Transcript_1/3_Confidence_0.714_Length_1311	conserved hypothetical protein [Ixodes scapularis]	F	GO:0046872	metal ion binding
Locus_2691_Transcript_7/8_Confidence_0.222_Length_3099	conserved hypothetical protein [Culex quinquefasciatus]	F	GO:0003993	acid phosphatase activity
Locus_681_Transcript_4/4_Confidence_0.500_Length_1352	conserved hypothetical protein [Culex quinquefasciatus]	F	GO:0046872	metal ion binding
Locus_681_Transcript_3/4_Confidence_0.400_Length_1017	conserved hypothetical protein [Culex quinquefasciatus]	F	GO:0046872	metal ion binding
Locus_331_Transcript_5/5_Confidence_0.462_Length_3999	collagen alpha anopheles	F	GO:0005198	structural molecule activity
Locus_596_Transcript_1/2_Confidence_1.000_Length_2915	chromaffin granule amine	C	GO:0016020	membrane
Locus_596_Transcript_2/2_Confidence_1.000_Length_2915	chromaffin granule amine	C	GO:0016020	membrane
Locus_2185_Transcript_1/3_Confidence_0.667_Length_2518	cation efflux protein zinc transporter	P	GO:0006810	transport
Locus_2185_Transcript_3/3_Confidence_0.667_Length_2518	cation efflux protein zinc transporter	P	GO:0006810	transport
Locus_2185_Transcript_2/3_Confidence_0.667_Length_1909	cation efflux protein zinc transporter	P	GO:0006810	transport
Locus_1003_Transcript_1/1_Confidence_1.000_Length_375	cathepsin l	F	GO:0008233	peptidase activity
Locus_1446_Transcript_7/10_Confidence_0.655_Length_4293	cathepsin f	F	GO:0008234	cysteine-type peptidase activity
Locus_1446_Transcript_1/10_Confidence_0.655_Length_4280	cathepsin f	F	GO:0008234	cysteine-type peptidase activity
Locus_1446_Transcript_2/10_Confidence_0.655_Length_4280	cathepsin f	F	GO:0008234	cysteine-type peptidase activity
Locus_1446_Transcript_3/10_Confidence_0.655_Length_4280	cathepsin f	F	GO:0008234	cysteine-type peptidase activity
Locus_1446_Transcript_4/10_Confidence_0.655_Length_4280	cathepsin f	F	GO:0008234	cysteine-type peptidase activity
Locus_1446_Transcript_5/10_Confidence_0.655_Length_4280	cathepsin f	F	GO:0008234	cysteine-type peptidase activity
Locus_1446_Transcript_6/10_Confidence_0.690_Length_4280	cathepsin f	F	GO:0008234	cysteine-type peptidase activity
Locus_1446_Transcript_10/10_Confidence_0.655_Length_4280	cathepsin f	F	GO:0008234	cysteine-type peptidase activity
Locus_1446_Transcript_8/10_Confidence_0.655_Length_4279	cathepsin f	F	GO:0008234	cysteine-type peptidase activity
Locus_2075_Transcript_1/2_Confidence_1.000_Length_2500	carboxypeptidase e	F	GO:0004180	carboxypeptidase activity
Locus_2075_Transcript_2/2_Confidence_1.000_Length_1992	carboxypeptidase e	F	GO:0004180	carboxypeptidase activity
Locus_2532_Transcript_3/6_Confidence_0.571_Length_3594	cap1b protein	F	GO:0008233	peptidase activity
Locus_2532_Transcript_5/6_Confidence_0.643_Length_3567	cap1b protein	F	GO:0016787	hydrolase activity
Locus_2532_Transcript_6/6_Confidence_0.643_Length_3567	cap1b protein	F	GO:0016787	hydrolase activity
Locus_2532_Transcript_2/6_Confidence_0.643_Length_3112	cap1b protein	F	GO:0016787	hydrolase activity
Locus_2689_Transcript_3/5_Confidence_0.583_Length_5299	bromodomain-containing protein	F	GO:0016746	transferase activity, transferring acyl groups
Locus_2689_Transcript_2/5_Confidence_0.583_Length_5210	bromodomain-containing protein	F	GO:0016746	transferase activity, transferring acyl groups
Locus_2689_Transcript_5/5_Confidence_0.583_Length_5210	bromodomain-containing protein	F	GO:0016746	transferase activity, transferring acyl groups
Locus_2689_Transcript_1/5_Confidence_0.583_Length_5105	bromodomain-containing protein	F	GO:0016746	transferase activity, transferring acyl groups
Locus_3188_Transcript_1/1_Confidence_1.000_Length_1629	brain protein 44-like	C	GO:0005743	mitochondrial inner membrane
Locus_2591_Transcript_4/5_Confidence_0.667_Length_3679	bcl2 adenovirus e1b 19 kda protein-interacting	C	GO:0044464	cell part
Locus_2591_Transcript_2/5_Confidence_0.500_Length_3135	bcl2 adenovirus e1b 19 kda protein-interacting	C	GO:0044464	cell part
Locus_2591_Transcript_3/5_Confidence_0.500_Length_3135	bcl2 adenovirus e1b 19 kda protein-interacting	C	GO:0044464	cell part
Locus_2591_Transcript_5/5_Confidence_0.500_Length_3135	bcl2 adenovirus e1b 19 kda protein-interacting	C	GO:0044464	cell part
Locus_2121_Transcript_1/3_Confidence_0.714_Length_5267	bags_bommo ame: full=bag domain-containing protein samui	F	GO:0030544	Hsp70 protein binding
Locus_2121_Transcript_2/3_Confidence_0.714_Length_5266	bags_bommo ame: full=bag domain-containing protein samui	F	GO:0030544	Hsp70 protein binding
Locus_2121_Transcript_3/3_Confidence_0.714_Length_5266	bags_bommo ame: full=bag domain-containing protein samui	F	GO:0030544	Hsp70 protein binding
Locus_1707_Transcript_1/3_Confidence_0.714_Length_1624	arrestin 1	P	GO:0007165	signal transduction
Locus_1707_Transcript_2/3_Confidence_0.714_Length_1624	arrestin 1	P	GO:0007165	signal transduction
Locus_1707_Transcript_3/3_Confidence_0.714_Length_1624	arrestin 1	P	GO:0007165	signal transduction
Locus_2396_Transcript_1/1_Confidence_1.000_Length_684	animal haem peroxidase family protein	F	GO:0003824	catalytic activity
Locus_1570_Transcript_1/4_Confidence_0.625_Length_4175	acetyl- synthetase	F	GO:0003824	catalytic activity
Locus_1364_Transcript_5/5_Confidence_0.462_Length_1466	ablim, putative [Pediculus humanus corporis]	F	GO:0046872	metal ion binding
Locus_1364_Transcript_2/5_Confidence_0.462_Length_1399	ablim, putative [Pediculus humanus corporis]	F	GO:0046872	metal ion binding
Locus_1364_Transcript_1/5_Confidence_0.308_Length_258	ablim, putative [Pediculus humanus corporis]	F	GO:0005488	binding
Locus_945_Transcript_1/1_Confidence_1.000_Length_341	Zgc:85888 [Danio rerio]	F	GO:0005515	protein binding
Locus_1166_Transcript_1/8_Confidence_0.500_Length_4082	Rho-GTPase-activating protein, putative [Pediculus humanus corporis]	P	GO:0007165	signal transduction
Locus_1166_Transcript_2/8_Confidence_0.450_Length_4034	Rho-GTPase-activating protein, putative [Pediculus humanus corporis]	P	GO:0007165	signal transduction
Locus_1166_Transcript_7/8_Confidence_0.300_Length_3995	Rho-GTPase-activating protein, putative [Pediculus humanus corporis]	P	GO:0007165	signal transduction
Locus_263_Transcript_4/10_Confidence_0.591_Length_3059	RNA-binding protein, putative [Pediculus humanus corporis]	F	GO:0005488	binding
Locus_263_Transcript_7/10_Confidence_0.591_Length_2984	RNA-binding protein, putative [Pediculus humanus corporis]	F	GO:0005488	binding
Locus_263_Transcript_2/10_Confidence_0.591_Length_2983	RNA-binding protein, putative [Pediculus humanus corporis]	F	GO:0005488	binding
Locus_263_Transcript_6/10_Confidence_0.591_Length_2983	RNA-binding protein, putative [Pediculus humanus corporis]	F	GO:0005488	binding
Locus_263_Transcript_9/10_Confidence_0.591_Length_2983	RNA-binding protein, putative [Pediculus humanus corporis]	F	GO:0005488	binding
Locus_263_Transcript_10/10_Confidence_0.591_Length_2983	RNA-binding protein, putative [Pediculus humanus corporis]	F	GO:0005488	binding
Locus_263_Transcript_1/10_Confidence_0.591_Length_2979	RNA-binding protein, putative [Pediculus humanus corporis]	F	GO:0005488	binding
Locus_263_Transcript_3/10_Confidence_0.318_Length_1782	RNA-binding protein, putative [Pediculus humanus corporis]	F	GO:0005488	binding
Locus_263_Transcript_8/10_Confidence_0.227_Length_1168	RNA-binding protein, putative [Pediculus humanus corporis]	F	GO:0005488	binding
Locus_2028_Transcript_1/1_Confidence_1.000_Length_380	Protein F53F8.3 [Caenorhabditis elegans]	F	GO:0005515	protein binding
Locus_2063_Transcript_1/8_Confidence_0.450_Length_4352	Paxillin, putative [Pediculus humanus corporis]	F	GO:0046872	metal ion binding
Locus_2063_Transcript_5/8_Confidence_0.450_Length_4351	Paxillin, putative [Pediculus humanus corporis]	F	GO:0046872	metal ion binding
Locus_2063_Transcript_8/8_Confidence_0.450_Length_4351	Paxillin, putative [Pediculus humanus corporis]	F	GO:0046872	metal ion binding
Locus_2063_Transcript_2/8_Confidence_0.450_Length_4346	Paxillin, putative [Pediculus humanus corporis]	F	GO:0046872	metal ion binding
Locus_2063_Transcript_3/8_Confidence_0.350_Length_3873	Paxillin, putative [Pediculus humanus corporis]	F	GO:0046872	metal ion binding
Locus_2701_Transcript_1/1_Confidence_1.000_Length_426	Neuroligin-3 precursor, putative [Pediculus humanus corporis]	N	GO:0052689
Locus_3033_Transcript_2/2_Confidence_1.000_Length_1789	Hrp65 protein, putative [Pediculus humanus corporis]	F	GO:0005488	binding
Locus_3379_Transcript_2/2_Confidence_1.000_Length_7507	Helicase, putative [Pediculus humanus corporis]	F	GO:0005488	binding
Locus_2686_Transcript_7/7_Confidence_0.294_Length_110	GL25421 [Drosophila persimilis]	F	GO:0005524	ATP binding
Locus_1153_Transcript_6/7_Confidence_0.562_Length_5288	GJ21630 [Drosophila virilis]	F	GO:0005488	binding
Locus_1153_Transcript_5/7_Confidence_0.438_Length_5282	GJ21630 [Drosophila virilis]	F	GO:0005488	binding
Locus_2679_Transcript_2/3_Confidence_0.500_Length_2972	GI24002 [Drosophila mojavensis]	F	GO:0008270	zinc ion binding
Locus_2679_Transcript_3/3_Confidence_0.667_Length_2961	GI24002 [Drosophila mojavensis]	F	GO:0008270	zinc ion binding
Locus_2679_Transcript_1/3_Confidence_0.500_Length_2905	GI24002 [Drosophila mojavensis]	F	GO:0008270	zinc ion binding
Locus_3297_Transcript_1/4_Confidence_0.556_Length_7930	GH14254 [Drosophila grimshawi]	F	GO:0005488	binding
Locus_1185_Transcript_7/12_Confidence_0.576_Length_5541	GF23770 [Drosophila ananassae]	P	GO:0007165	signal transduction
Locus_1185_Transcript_6/12_Confidence_0.545_Length_5493	GF23770 [Drosophila ananassae]	P	GO:0007165	signal transduction
Locus_1185_Transcript_12/12_Confidence_0.576_Length_5484	GF23770 [Drosophila ananassae]	P	GO:0007165	signal transduction
Locus_1185_Transcript_10/12_Confidence_0.515_Length_5458	GF23770 [Drosophila ananassae]	P	GO:0007165	signal transduction
Locus_1185_Transcript_4/12_Confidence_0.545_Length_5292	GF23770 [Drosophila ananassae]	P	GO:0007165	signal transduction
Locus_69_Transcript_1/1_Confidence_1.000_Length_7049	GF21411 [Drosophila ananassae]	F	GO:0000166	nucleotide binding
Locus_1149_Transcript_1/1_Confidence_1.000_Length_1004	GF21354 [Drosophila ananassae]	F	GO:0016787	hydrolase activity
Locus_1366_Transcript_1/1_Confidence_1.000_Length_2361	GA26044 [Drosophila pseudoobscura pseudoobscura]	F	GO:0016772	transferase activity, transferring phosphorus-containing groups
Locus_1364_Transcript_3/5_Confidence_0.462_Length_326	AGAP005425-PA [Anopheles gambiae str. PEST]	F	GO:0005488	binding
Locus_1874_Transcript_1/1_Confidence_1.000_Length_312	ABC transporter, putative [Ixodes scapularis]	F	GO:0003824	catalytic activity
Locus_4186_Transcript_1/1_Confidence_1.000_Length_3136	sodium glucose	P	GO:0006810	transport
Locus_4905_Transcript_3/3_Confidence_0.667_Length_3124	sphingomyelin phosphodiesterase, putative [Pediculus humanus corporis]	F	GO:0016787	hydrolase activity
Locus_11066_Transcript_1/2_Confidence_1.000_Length_3107	class d atypical g-protein coupled receptor	P	GO:0007165	signal transduction
Locus_15147_Transcript_2/2_Confidence_1.000_Length_3078	mitotic checkpoint serine threonine protein kinase bub1 and	F	GO:0016772	transferase activity, transferring phosphorus-containing groups
Locus_4905_Transcript_2/3_Confidence_0.500_Length_3075	sphingomyelin phosphodiesterase, putative [Pediculus humanus corporis]	F	GO:0016787	hydrolase activity
Locus_11066_Transcript_2/2_Confidence_1.000_Length_3070	class d atypical g-protein coupled receptor	P	GO:0007165	signal transduction
Locus_10909_Transcript_1/1_Confidence_1.000_Length_3068	symc_xenla ame: full=methionine--trna cytoplasmic ame: full=methionyl-trna synthetase short=	F	GO:0005488	binding
Locus_4633_Transcript_1/1_Confidence_1.000_Length_3047	leucine rich domain-containing	F	GO:0016787	hydrolase activity
Locus_5473_Transcript_1/1_Confidence_1.000_Length_2993	Zgc:123295 [Danio rerio]	F	GO:0016787	hydrolase activity
Locus_3561_Transcript_1/1_Confidence_1.000_Length_2950	Xaa-Pro aminopeptidase, putative [Pediculus humanus corporis]	F	GO:0008238	exopeptidase activity
Locus_11193_Transcript_1/3_Confidence_0.714_Length_2920	gtp-binding protein crfg	F	GO:0000166	nucleotide binding
Locus_11193_Transcript_2/3_Confidence_0.714_Length_2920	gtp-binding protein crfg	F	GO:0000166	nucleotide binding
Locus_11193_Transcript_3/3_Confidence_0.714_Length_2920	gtp-binding protein crfg	F	GO:0000166	nucleotide binding
Locus_4091_Transcript_1/2_Confidence_1.000_Length_2847	chromaffin granule amine	C	GO:0016020	membrane
Locus_4091_Transcript_2/2_Confidence_1.000_Length_2838	chromaffin granule amine	C	GO:0016020	membrane
Locus_4437_Transcript_5/6_Confidence_0.200_Length_2822	hect e3 ubiquitin	F	GO:0016874	ligase activity
Locus_17168_Transcript_1/1_Confidence_1.000_Length_2821	hypothetical protein SCHCODRAFT_57861 [Schizophyllum commune H4-8]	F	GO:0000166	nucleotide binding
Locus_4905_Transcript_1/3_Confidence_0.333_Length_2818	sphingomyelin phosphodiesterase, putative [Pediculus humanus corporis]	F	GO:0016787	hydrolase activity
Locus_4437_Transcript_3/6_Confidence_0.200_Length_2804	hect e3 ubiquitin	F	GO:0016874	ligase activity
Locus_16461_Transcript_1/1_Confidence_1.000_Length_2733	hypothetical protein TcasGA2_TC012191 [Tribolium castaneum]	F	GO:0004672	protein kinase activity
Locus_13948_Transcript_1/1_Confidence_1.000_Length_2715	steroid receptor-interacting snf2 domain protein	F	GO:0003676	nucleic acid binding
Locus_7966_Transcript_1/1_Confidence_1.000_Length_2709	amino acid transporter	C	GO:0016020	membrane
Locus_9131_Transcript_1/3_Confidence_0.714_Length_2695	atp-binding cassette	F	GO:0016787	hydrolase activity
Locus_9131_Transcript_3/3_Confidence_0.714_Length_2695	atp-binding cassette	F	GO:0016787	hydrolase activity
Locus_9131_Transcript_2/3_Confidence_0.714_Length_2693	atp-binding cassette	F	GO:0016787	hydrolase activity
Locus_12535_Transcript_1/2_Confidence_1.000_Length_2682	sentrin sumo-specific	F	GO:0008233	peptidase activity
Locus_19342_Transcript_1/1_Confidence_1.000_Length_2650	rho gtpase regulating	P	GO:0050794	regulation of cellular process
Locus_4313_Transcript_1/1_Confidence_1.000_Length_2589	ceramide glucosyltransferase, putative [Ixodes scapularis]	F	GO:0016757	transferase activity, transferring glycosyl groups
Locus_12849_Transcript_1/4_Confidence_0.700_Length_2566	heat containing	F	GO:0005488	binding
Locus_12849_Transcript_2/4_Confidence_0.700_Length_2566	heat containing	F	GO:0005488	binding
Locus_12849_Transcript_3/4_Confidence_0.700_Length_2566	heat containing	F	GO:0005488	binding
Locus_12849_Transcript_4/4_Confidence_0.700_Length_2566	heat containing	F	GO:0005488	binding
Locus_25798_Transcript_1/1_Confidence_1.000_Length_2566	loc100145360 protein	F	GO:0016614	oxidoreductase activity, acting on CH-OH group of donors
Locus_5404_Transcript_3/3_Confidence_0.667_Length_2498	lipoma preferred partner lpp	F	GO:0008270	zinc ion binding
Locus_10649_Transcript_2/5_Confidence_0.706_Length_2454	cathepsin l	F	GO:0016787	hydrolase activity
Locus_10649_Transcript_3/5_Confidence_0.647_Length_2452	cathepsin l	F	GO:0016787	hydrolase activity
Locus_10649_Transcript_5/5_Confidence_0.706_Length_2451	cathepsin l	F	GO:0016787	hydrolase activity
Locus_5404_Transcript_1/3_Confidence_0.667_Length_2362	lipoma preferred partner lpp	F	GO:0008270	zinc ion binding
Locus_15147_Transcript_1/2_Confidence_1.000_Length_2342	mitotic checkpoint serine threonine protein kinase bub1 and	F	GO:0016772	transferase activity, transferring phosphorus-containing groups
Locus_15726_Transcript_1/1_Confidence_1.000_Length_2342	GTP-binding protein, putative [Pediculus humanus corporis]	F	GO:0000166	nucleotide binding
Locus_13597_Transcript_1/1_Confidence_1.000_Length_2273	hormone receptor in 78-like protein	F	GO:0005488	binding
Locus_9298_Transcript_1/2_Confidence_1.000_Length_2246	serine threonine-protein kinase	F	GO:0016772	transferase activity, transferring phosphorus-containing groups
Locus_8213_Transcript_1/4_Confidence_0.667_Length_2227	oligopeptidase, putative [Ixodes scapularis]	F	GO:0016787	hydrolase activity
Locus_8213_Transcript_2/4_Confidence_0.667_Length_2227	oligopeptidase, putative [Ixodes scapularis]	F	GO:0016787	hydrolase activity
Locus_8213_Transcript_3/4_Confidence_0.667_Length_2227	oligopeptidase, putative [Ixodes scapularis]	F	GO:0016787	hydrolase activity
Locus_8213_Transcript_4/4_Confidence_0.667_Length_2227	oligopeptidase, putative [Ixodes scapularis]	F	GO:0016787	hydrolase activity
Locus_8484_Transcript_2/4_Confidence_0.700_Length_2213	loc446287 protein	F	GO:0016491	oxidoreductase activity
Locus_8484_Transcript_4/4_Confidence_0.700_Length_2213	loc446287 protein	F	GO:0016491	oxidoreductase activity
Locus_20116_Transcript_2/2_Confidence_1.000_Length_2198	mgc83147 protein	F	GO:0003824	catalytic activity
Locus_5659_Transcript_5/7_Confidence_0.526_Length_2163	beta-mannosidase precursor, putative [Pediculus humanus corporis]	F	GO:0016787	hydrolase activity
Locus_5659_Transcript_7/7_Confidence_0.526_Length_2163	beta-mannosidase precursor, putative [Pediculus humanus corporis]	F	GO:0016787	hydrolase activity
Locus_10257_Transcript_3/4_Confidence_0.600_Length_2146	hypothetical protein RCJMB04_1p19 [Gallus gallus]	C	GO:0044464	cell part
Locus_5353_Transcript_2/3_Confidence_0.714_Length_2137	juvenile hormone epoxide hydrolase-like protein 5	F	GO:0016787	hydrolase activity
Locus_19358_Transcript_1/1_Confidence_1.000_Length_2136	GL19810 [Drosophila persimilis]	P	GO:0006396	RNA processing
Locus_5353_Transcript_1/3_Confidence_0.714_Length_2134	juvenile hormone epoxide hydrolase-like protein 5	F	GO:0016787	hydrolase activity
Locus_5353_Transcript_3/3_Confidence_0.714_Length_2134	juvenile hormone epoxide hydrolase-like protein 5	F	GO:0016787	hydrolase activity
Locus_10257_Transcript_4/4_Confidence_0.600_Length_2134	hypothetical protein RCJMB04_1p19 [Gallus gallus]	C	GO:0044464	cell part
Locus_6613_Transcript_1/1_Confidence_1.000_Length_2124	domain in spla and the ryanodine	F	GO:0004872	receptor activity
Locus_11454_Transcript_1/3_Confidence_0.714_Length_2121	low-density lipoprotein	C	GO:0016020	membrane
Locus_11454_Transcript_2/3_Confidence_0.714_Length_2121	low-density lipoprotein	C	GO:0016020	membrane
Locus_11454_Transcript_3/3_Confidence_0.714_Length_2121	low-density lipoprotein	C	GO:0016020	membrane
Locus_10257_Transcript_2/4_Confidence_0.700_Length_2116	hypothetical protein RCJMB04_1p19 [Gallus gallus]	C	GO:0044464	cell part
Locus_5428_Transcript_2/2_Confidence_1.000_Length_2109	rCG20886 [Rattus norvegicus]	P	GO:0032787	monocarboxylic acid metabolic process
Locus_20566_Transcript_4/5_Confidence_0.692_Length_2096	hypothetical protein BRAFLDRAFT_127839 [Branchiostoma floridae]	F	GO:0005488	binding
Locus_20566_Transcript_1/5_Confidence_0.692_Length_2087	hypothetical protein BRAFLDRAFT_127839 [Branchiostoma floridae]	F	GO:0005488	binding
Locus_20566_Transcript_2/5_Confidence_0.692_Length_2086	hypothetical protein BRAFLDRAFT_127839 [Branchiostoma floridae]	F	GO:0005488	binding
Locus_20566_Transcript_3/5_Confidence_0.692_Length_2086	hypothetical protein BRAFLDRAFT_127839 [Branchiostoma floridae]	F	GO:0005488	binding
Locus_20566_Transcript_5/5_Confidence_0.692_Length_2086	hypothetical protein BRAFLDRAFT_127839 [Branchiostoma floridae]	F	GO:0005488	binding
Locus_7580_Transcript_4/5_Confidence_0.417_Length_2081	trna uracil-5-	F	GO:0016740	transferase activity
Locus_11703_Transcript_4/5_Confidence_0.667_Length_2073	78 kda glucose-regulated protein	F	GO:0005524	ATP binding
Locus_11703_Transcript_2/5_Confidence_0.667_Length_2067	78 kda glucose-regulated protein	F	GO:0005524	ATP binding
Locus_8674_Transcript_1/1_Confidence_1.000_Length_2066	import inner membrane translocase subunit tim50-	F	GO:0016787	hydrolase activity
Locus_4900_Transcript_1/1_Confidence_1.000_Length_2063	riken cdna 1110007a13 gene	P	GO:0022402	cell cycle process
Locus_10257_Transcript_1/4_Confidence_0.600_Length_2053	hypothetical protein RCJMB04_1p19 [Gallus gallus]	C	GO:0044464	cell part
Locus_6617_Transcript_2/2_Confidence_1.000_Length_2011	transcription factor ap-2	P	GO:0006351	transcription, DNA-dependent
Locus_3842_Transcript_1/1_Confidence_1.000_Length_2005	beta-catenin-like protein 1-like	F	GO:0005488	binding
Locus_19568_Transcript_1/2_Confidence_1.000_Length_1985	hypothetical protein TcasGA2_TC009205 [Tribolium castaneum]	F	GO:0016787	hydrolase activity
Locus_19568_Transcript_2/2_Confidence_1.000_Length_1985	hypothetical protein TcasGA2_TC009205 [Tribolium castaneum]	F	GO:0016787	hydrolase activity
Locus_14264_Transcript_1/1_Confidence_1.000_Length_1977	cadherin egf lag seven-pass g-type receptor 1	F	GO:0003824	catalytic activity
Locus_9749_Transcript_2/4_Confidence_0.727_Length_1966	neuroendocrine convertase 1 precursor	F	GO:0008233	peptidase activity
Locus_9749_Transcript_3/4_Confidence_0.727_Length_1966	neuroendocrine convertase 1 precursor	F	GO:0008233	peptidase activity
Locus_9749_Transcript_4/4_Confidence_0.727_Length_1966	neuroendocrine convertase 1 precursor	F	GO:0008233	peptidase activity
Locus_15527_Transcript_1/1_Confidence_1.000_Length_1949	transmembrane protein	C	GO:0016020	membrane
Locus_13274_Transcript_1/2_Confidence_1.000_Length_1945	arrestin domain-containing	P	GO:0007165	signal transduction
Locus_13274_Transcript_2/2_Confidence_1.000_Length_1945	arrestin domain-containing	P	GO:0007165	signal transduction
Locus_5428_Transcript_1/2_Confidence_1.000_Length_1935	rCG20886 [Rattus norvegicus]	P	GO:0032787	monocarboxylic acid metabolic process
Locus_19832_Transcript_1/1_Confidence_1.000_Length_1933	#NAME?	F	GO:0016740	transferase activity
Locus_46415_Transcript_1/1_Confidence_1.000_Length_1930	oviductin [Aedes aegypti]	F	GO:0016787	hydrolase activity
Locus_45614_Transcript_1/1_Confidence_1.000_Length_1922	peptide methionine sulfoxide	F	GO:0016491	oxidoreductase activity
Locus_6026_Transcript_1/1_Confidence_1.000_Length_1921	psip1_chick ame: full=lens epithelium-derived growth factor	C	GO:0044424	intracellular part
Locus_4172_Transcript_1/1_Confidence_1.000_Length_1913	GF24017 [Drosophila ananassae]	F	GO:0008236	serine-type peptidase activity
Locus_17885_Transcript_2/3_Confidence_0.714_Length_1912	predicted protein [Pediculus humanus corporis]	P	GO:0006810	transport
Locus_17885_Transcript_3/3_Confidence_0.714_Length_1912	predicted protein [Pediculus humanus corporis]	P	GO:0006810	transport
Locus_9365_Transcript_2/3_Confidence_0.600_Length_1906	aldehyde oxidase	F	GO:0005488	binding
Locus_9365_Transcript_3/3_Confidence_0.600_Length_1905	aldehyde oxidase	F	GO:0005488	binding
Locus_13411_Transcript_2/4_Confidence_0.500_Length_1884	isoform e	F	GO:0004185	serine-type carboxypeptidase activity
Locus_7580_Transcript_1/5_Confidence_0.583_Length_1878	trna uracil-5-	F	GO:0016740	transferase activity
Locus_7580_Transcript_2/5_Confidence_0.667_Length_1878	trna uracil-5-	F	GO:0016740	transferase activity
Locus_7580_Transcript_3/5_Confidence_0.583_Length_1878	trna uracil-5-	F	GO:0016740	transferase activity
Locus_7580_Transcript_5/5_Confidence_0.583_Length_1878	trna uracil-5-	F	GO:0016740	transferase activity
Locus_5040_Transcript_1/4_Confidence_0.700_Length_1869	ablim, putative [Pediculus humanus corporis]	F	GO:0046872	metal ion binding
Locus_8631_Transcript_1/1_Confidence_1.000_Length_1868	component of oligomeric golgi complex 8	C	GO:0017119	Golgi transport complex
Locus_6271_Transcript_1/2_Confidence_1.000_Length_1850	protein pob, putative [Pediculus humanus corporis]	C	GO:0016020	membrane
Locus_6271_Transcript_2/2_Confidence_1.000_Length_1850	protein pob, putative [Pediculus humanus corporis]	C	GO:0016020	membrane
Locus_4262_Transcript_1/3_Confidence_0.667_Length_1844	apoptosis stimulating of	F	GO:0004623	phospholipase A2 activity
Locus_4262_Transcript_3/3_Confidence_0.667_Length_1844	apoptosis stimulating of	F	GO:0004623	phospholipase A2 activity
Locus_30329_Transcript_1/1_Confidence_1.000_Length_1838	trithorax protein ash2	F	GO:0046872	metal ion binding
Locus_7775_Transcript_2/4_Confidence_0.333_Length_1831	cationic amino acid transporter	P	GO:0006810	transport
Locus_4742_Transcript_1/2_Confidence_1.000_Length_1830	regulator of nonsense transcripts	F	GO:0000166	nucleotide binding
Locus_12751_Transcript_3/3_Confidence_0.667_Length_1829	barrier-to-autointegration factor-like	F	GO:0003677	DNA binding
Locus_12751_Transcript_2/3_Confidence_0.667_Length_1828	barrier-to-autointegration factor-like	F	GO:0003677	DNA binding
Locus_12751_Transcript_1/3_Confidence_0.667_Length_1827	barrier-to-autointegration factor-like	F	GO:0003677	DNA binding
Locus_4742_Transcript_2/2_Confidence_1.000_Length_1824	regulator of nonsense transcripts	F	GO:0000166	nucleotide binding
Locus_15835_Transcript_1/2_Confidence_1.000_Length_1812	transmembrane protein, putative [Ixodes scapularis]	C	GO:0016021	integral to membrane
Locus_15835_Transcript_2/2_Confidence_1.000_Length_1812	transmembrane protein, putative [Ixodes scapularis]	C	GO:0016021	integral to membrane
Locus_36585_Transcript_1/2_Confidence_1.000_Length_1809	trafficking protein particle complex	F	GO:0005488	binding
Locus_17634_Transcript_2/2_Confidence_1.000_Length_1806	l-allo-threonine aldolase-like isoform 3	F	GO:0003824	catalytic activity
Locus_8330_Transcript_1/1_Confidence_1.000_Length_1797	kif21, putative [Pediculus humanus corporis]	F	GO:0000166	nucleotide binding
Locus_54473_Transcript_1/2_Confidence_1.000_Length_1793	arrestin 1	P	GO:0007165	signal transduction
Locus_54473_Transcript_2/2_Confidence_1.000_Length_1793	arrestin 1	P	GO:0007165	signal transduction
Locus_36585_Transcript_2/2_Confidence_1.000_Length_1787	trafficking protein particle complex	F	GO:0005488	binding
Locus_4423_Transcript_1/1_Confidence_1.000_Length_1786	26s proteasome non-atpase regulatory	C	GO:0000502	proteasome complex
Locus_13741_Transcript_1/1_Confidence_1.000_Length_1784	hypothetical protein BRAFLDRAFT_57048 [Branchiostoma floridae]	F	GO:0005488	binding
Locus_6452_Transcript_3/3_Confidence_0.667_Length_1783	msrb_aciad ame: full=peptide methionine sulfoxide reductase ame: full=peptide-methionine -s-oxide reductase	F	GO:0016671	oxidoreductase activity, acting on sulfur group of donors, disulfide as acceptor
Locus_9749_Transcript_1/4_Confidence_0.545_Length_1782	neuroendocrine convertase 1 precursor	F	GO:0008233	peptidase activity
Locus_6452_Transcript_2/3_Confidence_0.667_Length_1781	msrb_aciad ame: full=peptide methionine sulfoxide reductase ame: full=peptide-methionine -s-oxide reductase	F	GO:0016671	oxidoreductase activity, acting on sulfur group of donors, disulfide as acceptor
Locus_6452_Transcript_1/3_Confidence_0.667_Length_1779	msrb_aciad ame: full=peptide methionine sulfoxide reductase ame: full=peptide-methionine -s-oxide reductase	F	GO:0016671	oxidoreductase activity, acting on sulfur group of donors, disulfide as acceptor
Locus_5836_Transcript_1/1_Confidence_1.000_Length_1770	myst histone	F	GO:0016740	transferase activity
Locus_9973_Transcript_1/1_Confidence_1.000_Length_1765	mgc82721 protein	F	GO:0005488	binding
Locus_21203_Transcript_1/4_Confidence_0.667_Length_1762	beta-galactosidase precursor, putative [Ixodes scapularis]	F	GO:0016787	hydrolase activity
Locus_21203_Transcript_3/4_Confidence_0.667_Length_1762	beta-galactosidase precursor, putative [Ixodes scapularis]	F	GO:0016787	hydrolase activity
Locus_21203_Transcript_4/4_Confidence_0.667_Length_1762	beta-galactosidase precursor, putative [Ixodes scapularis]	F	GO:0016787	hydrolase activity
Locus_21203_Transcript_2/4_Confidence_0.667_Length_1757	beta-galactosidase precursor, putative [Ixodes scapularis]	F	GO:0016787	hydrolase activity
Locus_55031_Transcript_1/1_Confidence_1.000_Length_1751	peptidase s1 and s6 chymotrypsin hap	F	GO:0016787	hydrolase activity
Locus_11531_Transcript_1/4_Confidence_0.500_Length_1729	cop9 constitutive photomorphogenic homolog subunit 3	C	GO:0005634	nucleus
Locus_11531_Transcript_2/4_Confidence_0.700_Length_1729	cop9 constitutive photomorphogenic homolog subunit 3	C	GO:0005634	nucleus
Locus_11531_Transcript_4/4_Confidence_0.700_Length_1729	cop9 constitutive photomorphogenic homolog subunit 3	C	GO:0005634	nucleus
Locus_18235_Transcript_1/1_Confidence_1.000_Length_1719	hexosaminidase domain-containing	F	GO:0016798	hydrolase activity, acting on glycosyl bonds
Locus_12043_Transcript_1/1_Confidence_1.000_Length_1707	alkaline tissue-nonspecific isozyme	F	GO:0016787	hydrolase activity
Locus_10930_Transcript_1/2_Confidence_1.000_Length_1704	GD18284 [Drosophila simulans]	C	GO:0071013	catalytic step 2 spliceosome
Locus_3985_Transcript_1/1_Confidence_1.000_Length_1701	7-dehydrocholesterol reductase	F	GO:0016491	oxidoreductase activity
Locus_35968_Transcript_1/1_Confidence_1.000_Length_1695	4-aminobutyrate aminotransferase, putative [Pediculus humanus corporis]	F	GO:0008483	transaminase activity
Locus_20635_Transcript_1/1_Confidence_1.000_Length_1688	rap gtpase-activating	P	GO:0050794	regulation of cellular process
Locus_11634_Transcript_1/1_Confidence_1.000_Length_1683	hypothetical protein RCJMB04_8g18 [Gallus gallus]	P	GO:0009987	cellular process
Locus_9105_Transcript_1/1_Confidence_1.000_Length_1676	loc100174802 protein	C	GO:0044424	intracellular part
Locus_4467_Transcript_2/5_Confidence_0.500_Length_1668	AGAP004566-PA [Anopheles gambiae str. PEST]	F	GO:0016787	hydrolase activity
Locus_4467_Transcript_5/5_Confidence_0.583_Length_1668	AGAP004566-PA [Anopheles gambiae str. PEST]	F	GO:0016787	hydrolase activity
Locus_4467_Transcript_4/5_Confidence_0.583_Length_1666	AGAP004566-PA [Anopheles gambiae str. PEST]	F	GO:0016787	hydrolase activity
Locus_9980_Transcript_1/1_Confidence_1.000_Length_1658	serine protease	F	GO:0003824	catalytic activity
Locus_23505_Transcript_1/2_Confidence_1.000_Length_1658	c-amp-responsive-element binding protein	F	GO:0005488	binding
Locus_37886_Transcript_1/1_Confidence_1.000_Length_1657	pseudouridylate synthase, putative [Ixodes scapularis]	P	GO:0016070	RNA metabolic process
Locus_22073_Transcript_1/2_Confidence_1.000_Length_1656	multiple inositol polyphosphate phosphatase 1	F	GO:0016787	hydrolase activity
Locus_22073_Transcript_2/2_Confidence_1.000_Length_1656	multiple inositol polyphosphate phosphatase 1	F	GO:0016787	hydrolase activity
Locus_9092_Transcript_1/2_Confidence_1.000_Length_1652	serine protease p22	F	GO:0016787	hydrolase activity
Locus_4937_Transcript_1/2_Confidence_1.000_Length_1645	vesicle transport protein	P	GO:0016192	vesicle-mediated transport
Locus_5484_Transcript_1/2_Confidence_1.000_Length_1643	programmed cell death	F	GO:0003677	DNA binding
Locus_5484_Transcript_2/2_Confidence_1.000_Length_1638	programmed cell death	F	GO:0003677	DNA binding
Locus_17681_Transcript_1/1_Confidence_1.000_Length_1638	mitochondrial intermediate peptidase	F	GO:0008237	metallopeptidase activity
Locus_10495_Transcript_1/1_Confidence_1.000_Length_1637	28s ribosomal protein s5	C	GO:0030529	ribonucleoprotein complex
Locus_37869_Transcript_1/1_Confidence_1.000_Length_1615	nle1_ponab ame: full=notchless protein homolog 1	C	GO:0005634	nucleus
Locus_8897_Transcript_1/1_Confidence_1.000_Length_1610	GH14768 [Drosophila grimshawi]	F	GO:0003824	catalytic activity
Locus_4937_Transcript_2/2_Confidence_1.000_Length_1608	vesicle transport protein	P	GO:0016192	vesicle-mediated transport
Locus_14489_Transcript_1/1_Confidence_1.000_Length_1607	solute carrier family member 27	C	GO:0016020	membrane
Locus_13527_Transcript_1/2_Confidence_1.000_Length_1601	s2540_xentr ame: full=solute carrier family 25 member 40	C	GO:0016020	membrane
Locus_4262_Transcript_2/3_Confidence_0.333_Length_1599	apoptosis stimulating of	F	GO:0004623	phospholipase A2 activity
Locus_6424_Transcript_1/1_Confidence_1.000_Length_1593	GK23907 [Drosophila willistoni]	F	GO:0016641	oxidoreductase activity, acting on the CH-NH2 group of donors, oxygen as acceptor
Locus_9167_Transcript_2/3_Confidence_0.667_Length_1581	methylthioadenosine phosphorylase	F	GO:0003824	catalytic activity
Locus_13527_Transcript_2/2_Confidence_1.000_Length_1580	s2540_xentr ame: full=solute carrier family 25 member 40	C	GO:0016020	membrane
Locus_13724_Transcript_1/1_Confidence_1.000_Length_1579	Neuroligin-3 precursor, putative [Pediculus humanus corporis]	N	GO:0052689
Locus_5332_Transcript_1/1_Confidence_1.000_Length_1577	cytochrome c oxidase assembly protein cox15	F	GO:0003824	catalytic activity
Locus_9167_Transcript_1/3_Confidence_0.667_Length_1562	methylthioadenosine phosphorylase	F	GO:0003824	catalytic activity
Locus_9167_Transcript_3/3_Confidence_0.667_Length_1562	methylthioadenosine phosphorylase	F	GO:0003824	catalytic activity
Locus_9430_Transcript_1/5_Confidence_0.615_Length_1562	nup53_danre ame: full=nucleoporin nup53 ame: full=35 kda nucleoporin ame: full=nuclear pore complex protein nup53 ame: full=nucleoporin nup35	C	GO:0044464	cell part
Locus_9430_Transcript_2/5_Confidence_0.615_Length_1562	nup53_danre ame: full=nucleoporin nup53 ame: full=35 kda nucleoporin ame: full=nuclear pore complex protein nup53 ame: full=nucleoporin nup35	C	GO:0044464	cell part
Locus_9430_Transcript_3/5_Confidence_0.615_Length_1562	nup53_danre ame: full=nucleoporin nup53 ame: full=35 kda nucleoporin ame: full=nuclear pore complex protein nup53 ame: full=nucleoporin nup35	C	GO:0044464	cell part
Locus_9430_Transcript_5/5_Confidence_0.615_Length_1562	nup53_danre ame: full=nucleoporin nup53 ame: full=35 kda nucleoporin ame: full=nuclear pore complex protein nup53 ame: full=nucleoporin nup35	C	GO:0044464	cell part
Locus_13046_Transcript_1/1_Confidence_1.000_Length_1552	endothelin-converting enzyme, putative [Pediculus humanus corporis]	F	GO:0008237	metallopeptidase activity
Locus_17651_Transcript_1/1_Confidence_1.000_Length_1550	class b secretin-like g-protein coupled receptor	P	GO:0007165	signal transduction
Locus_38637_Transcript_1/1_Confidence_1.000_Length_1547	microsomal dipeptidase	F	GO:0008238	exopeptidase activity
Locus_39328_Transcript_1/1_Confidence_1.000_Length_1547	novel protein	F	GO:0000166	nucleotide binding
Locus_37030_Transcript_1/1_Confidence_1.000_Length_1539	peroxisomal -enoyl- isomerase	C	GO:0005739	mitochondrion
Locus_5935_Transcript_1/1_Confidence_1.000_Length_1532	pre-mrna cleavage factor 25kd subunit	F	GO:0016787	hydrolase activity
Locus_16318_Transcript_1/1_Confidence_1.000_Length_1525	loc100145758 protein	F	GO:0016740	transferase activity
Locus_13411_Transcript_4/4_Confidence_0.500_Length_1516	isoform e	F	GO:0004185	serine-type carboxypeptidase activity
Locus_14334_Transcript_1/1_Confidence_1.000_Length_1512	GE12184 [Drosophila yakuba]	P	GO:0009987	cellular process
Locus_8739_Transcript_1/1_Confidence_1.000_Length_1510	camp-dependent protein kinase catalytic	F	GO:0016772	transferase activity, transferring phosphorus-containing groups
Locus_7936_Transcript_1/1_Confidence_1.000_Length_1500	hypothetical protein BRAFLDRAFT_118803 [Branchiostoma floridae]	F	GO:0005488	binding
Locus_9042_Transcript_2/2_Confidence_1.000_Length_1495	mast cell protease 6	F	GO:0003824	catalytic activity
Locus_19898_Transcript_1/1_Confidence_1.000_Length_1495	nad dependent epimerase	F	GO:0005488	binding
Locus_11658_Transcript_1/3_Confidence_0.714_Length_1493	cytochrome P450, putative [Ixodes scapularis]	F	GO:0016491	oxidoreductase activity
Locus_11658_Transcript_2/3_Confidence_0.714_Length_1493	cytochrome P450, putative [Ixodes scapularis]	F	GO:0016491	oxidoreductase activity
Locus_11658_Transcript_3/3_Confidence_0.714_Length_1493	cytochrome P450, putative [Ixodes scapularis]	F	GO:0016491	oxidoreductase activity
Locus_11178_Transcript_2/2_Confidence_1.000_Length_1489	GJ13982 [Drosophila virilis]	F	GO:0005215	transporter activity
Locus_4985_Transcript_1/1_Confidence_1.000_Length_1487	phosphatidylserine receptor	F	GO:0004872	receptor activity
Locus_5378_Transcript_1/1_Confidence_1.000_Length_1485	neurotransmitter gated ion channel	C	GO:0016020	membrane
Locus_20546_Transcript_1/2_Confidence_1.000_Length_1461	UDP-galactose transporter, putative [Ixodes scapularis]	C	GO:0016020	membrane
Locus_20546_Transcript_2/2_Confidence_1.000_Length_1461	UDP-galactose transporter, putative [Ixodes scapularis]	C	GO:0016020	membrane
Locus_30945_Transcript_1/2_Confidence_1.000_Length_1456	alcohol dehydrogenase class-3	F	GO:0005488	binding
Locus_14230_Transcript_1/1_Confidence_1.000_Length_1440	transmembrane protein	C	GO:0016020	membrane
Locus_15457_Transcript_1/1_Confidence_1.000_Length_1438	aminopeptidase n	F	GO:0016787	hydrolase activity
Locus_35953_Transcript_1/2_Confidence_1.000_Length_1438	juvenile hormone epoxide hydrolase-like protein 5	F	GO:0016787	hydrolase activity
Locus_35953_Transcript_2/2_Confidence_1.000_Length_1438	juvenile hormone epoxide hydrolase-like protein 5	F	GO:0016787	hydrolase activity
Locus_11060_Transcript_1/1_Confidence_1.000_Length_1437	ubiquitin specific	F	GO:0004527	exonuclease activity
Locus_23654_Transcript_1/1_Confidence_1.000_Length_1422	malonyl coa-acyl carrier protein transacylase	F	GO:0003824	catalytic activity
Locus_8112_Transcript_2/3_Confidence_0.714_Length_1416	glycine receptor alpha 1	C	GO:0016020	membrane
Locus_46620_Transcript_2/2_Confidence_1.000_Length_1416	fgfr1op2 protein	P	GO:0009611	response to wounding
Locus_11420_Transcript_1/1_Confidence_1.000_Length_1413	CD151 antigen, putative [Pediculus humanus corporis]	C	GO:0016020	membrane
Locus_11547_Transcript_1/2_Confidence_1.000_Length_1413	class iii alcohol dehydrogenase	F	GO:0005488	binding
Locus_11547_Transcript_2/2_Confidence_1.000_Length_1413	class iii alcohol dehydrogenase	F	GO:0005488	binding
Locus_30945_Transcript_2/2_Confidence_1.000_Length_1411	alcohol dehydrogenase	F	GO:0005488	binding
Locus_29341_Transcript_1/1_Confidence_1.000_Length_1410	GM13433 [Drosophila sechellia]	F	GO:0003824	catalytic activity
Locus_26940_Transcript_1/1_Confidence_1.000_Length_1397	Unknown (protein for MGC:116529) [Xenopus laevis]	F	GO:0004518	nuclease activity
Locus_4588_Transcript_1/1_Confidence_1.000_Length_1396	nadh-ubiquinone oxidoreductase 39 kda subunit	F	GO:0005488	binding
Locus_12262_Transcript_8/9_Confidence_0.261_Length_1392	cathepsin l	F	GO:0008234	cysteine-type peptidase activity
Locus_14269_Transcript_1/1_Confidence_1.000_Length_1375	vacuolar atp synthase subunit	F	GO:0016787	hydrolase activity
Locus_16150_Transcript_1/1_Confidence_1.000_Length_1374	zinc metalloproteinase, putative [Pediculus humanus corporis]	F	GO:0016787	hydrolase activity
Locus_22099_Transcript_1/1_Confidence_1.000_Length_1372	sodium glucose	P	GO:0006810	transport
Locus_5413_Transcript_1/1_Confidence_1.000_Length_1368	plasminogen [Culex quinquefasciatus]	F	GO:0003824	catalytic activity
Locus_6801_Transcript_1/1_Confidence_1.000_Length_1366	GK11429 [Drosophila willistoni]	F	GO:0016787	hydrolase activity
Locus_4414_Transcript_1/1_Confidence_1.000_Length_1354	myelinprotein expression factor	F	GO:0005488	binding
Locus_7077_Transcript_1/1_Confidence_1.000_Length_1353	gdp-fucose protein o-fucosyltransferase 1	F	GO:0046922	peptide-O-fucosyltransferase activity
Locus_9637_Transcript_1/1_Confidence_1.000_Length_1352	mitochondrial import inner membrane translocase subunit	C	GO:0016020	membrane
Locus_16681_Transcript_1/1_Confidence_1.000_Length_1340	ring finger domain protein np95	F	GO:0046872	metal ion binding
Locus_3716_Transcript_1/1_Confidence_1.000_Length_1329	myosin X, putative [Ixodes scapularis]	F	GO:0000166	nucleotide binding
Locus_10656_Transcript_1/1_Confidence_1.000_Length_1324	er degradation mannosidase alpha-like 1	F	GO:0016798	hydrolase activity, acting on glycosyl bonds
Locus_10359_Transcript_1/1_Confidence_1.000_Length_1323	flightless-I, putative [Pediculus humanus corporis]	F	GO:0016787	hydrolase activity
Locus_46344_Transcript_1/2_Confidence_1.000_Length_1321	GI13648 [Drosophila mojavensis]	F	GO:0005215	transporter activity
Locus_46344_Transcript_2/2_Confidence_1.000_Length_1317	GI13648 [Drosophila mojavensis]	F	GO:0005215	transporter activity
Locus_27863_Transcript_1/1_Confidence_1.000_Length_1300	conserved hypothetical protein [Pediculus humanus corporis]	P	GO:0050794	regulation of cellular process
Locus_6987_Transcript_1/1_Confidence_1.000_Length_1295	Furin-1 precursor, putative [Pediculus humanus corporis]	F	GO:0016787	hydrolase activity
Locus_6505_Transcript_1/1_Confidence_1.000_Length_1294	conserved hypothetical protein [Pediculus humanus corporis]	C	GO:0016020	membrane
Locus_17298_Transcript_1/1_Confidence_1.000_Length_1288	cell division cycle 123 homolog ( cerevisiae)	P	GO:0000080	G1 phase of mitotic cell cycle
Locus_9739_Transcript_2/3_Confidence_0.429_Length_1282	vacuolar assembly sorting protein	P	GO:0015031	protein transport
Locus_9739_Transcript_3/3_Confidence_0.714_Length_1282	vacuolar assembly sorting protein	P	GO:0015031	protein transport
Locus_55241_Transcript_1/1_Confidence_1.000_Length_1281	anion exchange protein slc4a2	F	GO:0005215	transporter activity
Locus_14099_Transcript_1/1_Confidence_1.000_Length_1277	exos9_bovin ame: full=exosome complex component rrp45 ame: full=exosome component 9	C	GO:0044424	intracellular part
Locus_12262_Transcript_6/9_Confidence_0.217_Length_1276	cathepsin l	F	GO:0008234	cysteine-type peptidase activity
Locus_10996_Transcript_1/1_Confidence_1.000_Length_1273	hypothetical protein MGC145461 [Xenopus (Silurana) tropicalis]	F	GO:0003824	catalytic activity
Locus_46476_Transcript_1/1_Confidence_1.000_Length_1272	GI18853 [Drosophila mojavensis]	C	GO:0016020	membrane
Locus_14568_Transcript_1/3_Confidence_0.667_Length_1271	pecr-prov protein	P	GO:0008152	metabolic process
Locus_14568_Transcript_3/3_Confidence_0.667_Length_1271	pecr-prov protein	P	GO:0008152	metabolic process
Locus_4339_Transcript_1/2_Confidence_1.000_Length_1267	alkaline tissue-nonspecific isozyme	F	GO:0003824	catalytic activity
Locus_15341_Transcript_1/1_Confidence_1.000_Length_1266	hipk, putative [Pediculus humanus corporis]	F	GO:0016740	transferase activity
Locus_39477_Transcript_1/1_Confidence_1.000_Length_1264	nucleolar protein 8	P	GO:0009987	cellular process
Locus_15102_Transcript_1/3_Confidence_0.714_Length_1254	26s proteasome non-atpase regulatory subunit 8	C	GO:0000502	proteasome complex
Locus_15102_Transcript_2/3_Confidence_0.714_Length_1254	26s proteasome non-atpase regulatory subunit 8	C	GO:0000502	proteasome complex
Locus_15102_Transcript_3/3_Confidence_0.714_Length_1254	26s proteasome non-atpase regulatory subunit 8	C	GO:0000502	proteasome complex
Locus_4299_Transcript_1/1_Confidence_1.000_Length_1250	GL22333 [Drosophila persimilis]	F	GO:0008270	zinc ion binding
Locus_10650_Transcript_1/1_Confidence_1.000_Length_1231	conserved hypothetical protein [Pediculus humanus corporis]	F	GO:0016740	transferase activity
Locus_15885_Transcript_1/1_Confidence_1.000_Length_1221	conserved hypothetical protein [Pediculus humanus corporis]	C	GO:0016020	membrane
Locus_10703_Transcript_1/1_Confidence_1.000_Length_1217	conserved hypothetical protein [Pediculus humanus corporis]	F	GO:0008270	zinc ion binding
Locus_14025_Transcript_1/2_Confidence_1.000_Length_1215	deoxyhypusine synthase	P	GO:0008612	peptidyl-lysine modification to hypusine
Locus_14025_Transcript_2/2_Confidence_1.000_Length_1215	deoxyhypusine synthase	P	GO:0008612	peptidyl-lysine modification to hypusine
Locus_40344_Transcript_1/2_Confidence_1.000_Length_1209	s-adenosyl-methyltransferase mraw	F	GO:0016740	transferase activity
Locus_40344_Transcript_2/2_Confidence_1.000_Length_1209	s-adenosyl-methyltransferase mraw	F	GO:0016740	transferase activity
Locus_6662_Transcript_1/1_Confidence_1.000_Length_1208	s15a4_xenla ame: full=solute carrier family 15 member 4 ame: full=peptide transporter 4	P	GO:0006810	transport
Locus_9062_Transcript_1/1_Confidence_1.000_Length_1208	antigen p97 (melanoma associated) identified by monoclonal antibodies and	F	GO:0005488	binding
Locus_7122_Transcript_1/1_Confidence_1.000_Length_1204	transmembrane protein	C	GO:0016021	integral to membrane
Locus_54102_Transcript_1/1_Confidence_1.000_Length_1203	retinal protein, putative [Ixodes scapularis]	F	GO:0004114	3',5'-cyclic-nucleotide phosphodiesterase activity
Locus_9702_Transcript_1/1_Confidence_1.000_Length_1181	af281071_1 p53-binding protein 1	C	GO:0005622	intracellular
Locus_42549_Transcript_1/1_Confidence_1.000_Length_1178	membrane protein involved in er to golgi	P	GO:0006810	transport
Locus_3632_Transcript_1/1_Confidence_1.000_Length_1174	transcription factor	F	GO:0043565	sequence-specific DNA binding
Locus_14017_Transcript_1/1_Confidence_1.000_Length_1172	Hrp65 protein, putative [Pediculus humanus corporis]	F	GO:0005488	binding
Locus_7529_Transcript_1/1_Confidence_1.000_Length_1171	GH14504 [Drosophila grimshawi]	F	GO:0005488	binding
Locus_11885_Transcript_2/2_Confidence_1.000_Length_1169	aldehyde oxidase	F	GO:0005488	binding
Locus_12925_Transcript_1/1_Confidence_1.000_Length_1167	mitochondrial ribosomal	C	GO:0005622	intracellular
Locus_37860_Transcript_1/1_Confidence_1.000_Length_1163	conserved hypothetical protein [Aedes aegypti]	F	GO:0004222	metalloendopeptidase activity
Locus_23407_Transcript_1/1_Confidence_1.000_Length_1156	GK24632 [Drosophila willistoni]	F	GO:0016787	hydrolase activity
Locus_40282_Transcript_1/1_Confidence_1.000_Length_1156	GL25421 [Drosophila persimilis]	F	GO:0005524	ATP binding
Locus_16718_Transcript_1/1_Confidence_1.000_Length_1152	bromo adjacent homology domain-containing protein	F	GO:0003677	DNA binding
Locus_35347_Transcript_1/1_Confidence_1.000_Length_1151	conserved hypothetical protein [Aedes aegypti]	F	GO:0005488	binding
Locus_5335_Transcript_1/4_Confidence_0.500_Length_1150	nuf2_danre ame: full=kinetochore protein nuf2 ame: full=cell division cycle-associated protein 1	C	GO:0005694	chromosome
Locus_5335_Transcript_4/4_Confidence_0.500_Length_1150	nuf2_danre ame: full=kinetochore protein nuf2 ame: full=cell division cycle-associated protein 1	C	GO:0005694	chromosome
Locus_5127_Transcript_1/1_Confidence_1.000_Length_1144	serine threonine-protein kinase	F	GO:0016301	kinase activity
Locus_16335_Transcript_1/1_Confidence_1.000_Length_1142	ccaat enhancer binding protein zeta	F	GO:0005515	protein binding
Locus_13554_Transcript_1/1_Confidence_1.000_Length_1133	dedicator of cytokinesis	F	GO:0005488	binding
Locus_35814_Transcript_1/6_Confidence_0.529_Length_1129	glucosyl glucuronosyl transferases	F	GO:0016740	transferase activity
Locus_35814_Transcript_4/6_Confidence_0.647_Length_1129	glucosyl glucuronosyl transferases	F	GO:0016740	transferase activity
Locus_35814_Transcript_6/6_Confidence_0.647_Length_1129	glucosyl glucuronosyl transferases	F	GO:0016740	transferase activity
Locus_32845_Transcript_1/1_Confidence_1.000_Length_1127	methyltransferase-like protein 6	F	GO:0016740	transferase activity
Locus_13513_Transcript_1/2_Confidence_1.000_Length_1117	isoform b	C	GO:0005761	mitochondrial ribosome
Locus_4339_Transcript_2/2_Confidence_1.000_Length_1116	alkaline tissue-nonspecific isozyme	F	GO:0003824	catalytic activity
Locus_9756_Transcript_1/1_Confidence_1.000_Length_1109	serine protease snake	F	GO:0016787	hydrolase activity
Locus_36993_Transcript_1/2_Confidence_1.000_Length_1103	acetylcholinesterase, putative [Pediculus humanus corporis]	F	GO:0016787	hydrolase activity
Locus_36993_Transcript_2/2_Confidence_1.000_Length_1103	acetylcholinesterase, putative [Pediculus humanus corporis]	F	GO:0016787	hydrolase activity
Locus_14829_Transcript_1/1_Confidence_1.000_Length_1092	platelet-activating factor acetylhydrolase	F	GO:0016787	hydrolase activity
Locus_25236_Transcript_1/1_Confidence_1.000_Length_1091	cytochrome p-	F	GO:0016491	oxidoreductase activity
Locus_9971_Transcript_1/1_Confidence_1.000_Length_1090	cell division cycle regulator	P	GO:0009987	cellular process
Locus_25856_Transcript_1/1_Confidence_1.000_Length_1090	trypsin-zeta, putative [Pediculus humanus corporis]	F	GO:0003824	catalytic activity
Locus_5747_Transcript_2/2_Confidence_1.000_Length_1087	ntaq1_anoga ame: full=protein n-terminal glutamine amidohydrolase ame: full=protein nh2-terminal glutamine deamidase short=n-terminal gln amidase short=nt -amidase ame: full=protein tungus	F	GO:0016787	hydrolase activity
Locus_7094_Transcript_1/1_Confidence_1.000_Length_1070	28s ribosomal protein mitochondrial precursor	C	GO:0005622	intracellular
Locus_24028_Transcript_1/1_Confidence_1.000_Length_1067	loc100158451 protein	C	GO:0016021	integral to membrane
Locus_6336_Transcript_1/1_Confidence_1.000_Length_1065	poly polymerase cid (caffein-induced death protein)	F	GO:0016740	transferase activity
Locus_43074_Transcript_1/1_Confidence_1.000_Length_1062	gamma-glutamyl hydrolase, putative [Aedes aegypti]	F	GO:0003824	catalytic activity
Locus_14623_Transcript_1/1_Confidence_1.000_Length_1061	conserved hypothetical protein [Aedes aegypti]	C	GO:0044425	membrane part
Locus_24868_Transcript_1/1_Confidence_1.000_Length_1061	zinc metalloproteinase, putative [Pediculus humanus corporis]	F	GO:0016787	hydrolase activity
Locus_17423_Transcript_1/1_Confidence_1.000_Length_1050	hypothetical protein BRAFLDRAFT_63720 [Branchiostoma floridae]	F	GO:0003824	catalytic activity
Locus_31226_Transcript_1/2_Confidence_1.000_Length_1046	matrix metalloproteinase	F	GO:0016787	hydrolase activity
Locus_35782_Transcript_1/1_Confidence_1.000_Length_1045	ubiquitin carboxyl-terminal esterase l3 (ubiquitin thiolesterase)	P	GO:0007219	Notch signaling pathway
Locus_17648_Transcript_1/1_Confidence_1.000_Length_1041	alpha- -mannosyltransferase	F	GO:0016740	transferase activity
Locus_12262_Transcript_4/9_Confidence_0.217_Length_1039	cathepsin l	F	GO:0008234	cysteine-type peptidase activity
Locus_12262_Transcript_5/9_Confidence_0.261_Length_1039	cathepsin l	F	GO:0008234	cysteine-type peptidase activity
Locus_18901_Transcript_1/1_Confidence_1.000_Length_1026	hypothetical protein BRAFLDRAFT_73255 [Branchiostoma floridae]	F	GO:0046872	metal ion binding
Locus_4721_Transcript_1/1_Confidence_1.000_Length_1020	GE18963 [Drosophila yakuba]	C	GO:0044424	intracellular part
Locus_31226_Transcript_2/2_Confidence_1.000_Length_1016	matrix metalloproteinase	F	GO:0016787	hydrolase activity
Locus_11778_Transcript_1/1_Confidence_1.000_Length_1012	dna-directed rna polymerases i and iii subunit rpac1	F	GO:0005488	binding
Locus_5335_Transcript_3/4_Confidence_0.625_Length_1003	brct domain protein	C	GO:0005694	chromosome
Locus_14364_Transcript_1/1_Confidence_1.000_Length_1002	hypothetical protein TcasGA2_TC012248 [Tribolium castaneum]	F	GO:0003824	catalytic activity
Locus_21370_Transcript_1/1_Confidence_1.000_Length_999	serine threonine-protein kinase rio1	F	GO:0016772	transferase activity, transferring phosphorus-containing groups
Locus_15897_Transcript_1/1_Confidence_1.000_Length_998	cyclohex-1-ene-1-carboxyl- hydratase	F	GO:0003824	catalytic activity
Locus_25390_Transcript_1/2_Confidence_1.000_Length_997	sodium glucose	P	GO:0006810	transport
Locus_35650_Transcript_1/1_Confidence_1.000_Length_992	AGAP007574-PA [Anopheles gambiae str. PEST]	F	GO:0003954	NADH dehydrogenase activity
Locus_25390_Transcript_2/2_Confidence_1.000_Length_991	sodium glucose	P	GO:0006810	transport
Locus_4670_Transcript_1/1_Confidence_1.000_Length_990	Ephrin-B1 precursor, putative [Pediculus humanus corporis]	C	GO:0016020	membrane
Locus_7948_Transcript_1/1_Confidence_1.000_Length_987	methionine aminopeptidase	F	GO:0008233	peptidase activity
Locus_17541_Transcript_1/1_Confidence_1.000_Length_984	helicase with zinc finger protein domain	F	GO:0005488	binding
Locus_38258_Transcript_1/1_Confidence_1.000_Length_978	hypothetical protein BRAFLDRAFT_254316 [Branchiostoma floridae]	C	GO:0043229	intracellular organelle
Locus_16204_Transcript_1/2_Confidence_1.000_Length_977	hypothetical protein AaeL_AAEL015084 [Aedes aegypti]	C	GO:0016020	membrane
Locus_16204_Transcript_2/2_Confidence_1.000_Length_977	hypothetical protein AaeL_AAEL015084 [Aedes aegypti]	C	GO:0016020	membrane
Locus_8708_Transcript_1/1_Confidence_1.000_Length_974	pygopus, putative [Ixodes scapularis]	F	GO:0008270	zinc ion binding
Locus_9746_Transcript_1/1_Confidence_1.000_Length_970	bore1_danre ame: full=borealin ame: full=cell division cycle-associated protein 8 ame: full=dasra-b short= short= asrab	C	GO:0043229	intracellular organelle
Locus_5659_Transcript_1/7_Confidence_0.421_Length_962	beta-mannosidase precursor, putative [Pediculus humanus corporis]	F	GO:0016787	hydrolase activity
Locus_5659_Transcript_4/7_Confidence_0.368_Length_962	beta-mannosidase precursor, putative [Pediculus humanus corporis]	F	GO:0016787	hydrolase activity
Locus_35143_Transcript_1/1_Confidence_1.000_Length_961	endoplasmic reticulum protein	C	GO:0005783	endoplasmic reticulum
Locus_11030_Transcript_1/1_Confidence_1.000_Length_957	hypothetical protein CRE_08182 [Caenorhabditis remanei]	F	GO:0016787	hydrolase activity
Locus_36700_Transcript_1/1_Confidence_1.000_Length_957	hypothetical protein LOC549327 [Xenopus (Silurana) tropicalis]	F	GO:0005524	ATP binding
Locus_35814_Transcript_3/6_Confidence_0.412_Length_956	glucosyl glucuronosyl transferases	F	GO:0016740	transferase activity
Locus_5773_Transcript_1/2_Confidence_1.000_Length_950	GK13384 [Drosophila willistoni]	C	GO:0005622	intracellular
Locus_5521_Transcript_1/2_Confidence_1.000_Length_946	GF25152 [Drosophila ananassae]	F	GO:0016787	hydrolase activity
Locus_5521_Transcript_2/2_Confidence_1.000_Length_946	GF25152 [Drosophila ananassae]	F	GO:0016787	hydrolase activity
Locus_21553_Transcript_1/3_Confidence_0.500_Length_935	conserved hypothetical protein [Ixodes scapularis]	P	GO:0016070	RNA metabolic process
Locus_21553_Transcript_2/3_Confidence_0.667_Length_935	conserved hypothetical protein [Ixodes scapularis]	P	GO:0016070	RNA metabolic process
Locus_21553_Transcript_3/3_Confidence_0.667_Length_935	conserved hypothetical protein [Ixodes scapularis]	P	GO:0016070	RNA metabolic process
Locus_8611_Transcript_1/1_Confidence_1.000_Length_934	syntaxin-6, putative [Pediculus humanus corporis]	P	GO:0016192	vesicle-mediated transport
Locus_9168_Transcript_1/1_Confidence_1.000_Length_932	conserved hypothetical protein [Pediculus humanus corporis]	P	GO:0050794	regulation of cellular process
Locus_12681_Transcript_1/1_Confidence_1.000_Length_926	myosin-xviiia isoform 1	F	GO:0005488	binding
Locus_35814_Transcript_2/6_Confidence_0.412_Length_922	glucosyl glucuronosyl transferases	F	GO:0016740	transferase activity
Locus_27574_Transcript_1/1_Confidence_1.000_Length_919	atx3_rat ame: full=ataxin-3 ame: full=machado-joseph disease protein 1 homolog	C	GO:0044424	intracellular part
Locus_41668_Transcript_1/2_Confidence_1.000_Length_917	cop9 signalosome complex	F	GO:0005488	binding
Locus_41668_Transcript_2/2_Confidence_1.000_Length_917	cop9 signalosome complex	F	GO:0005488	binding
Locus_14042_Transcript_1/1_Confidence_1.000_Length_916	GI20456 [Drosophila mojavensis]	C	GO:0005622	intracellular
Locus_18139_Transcript_1/1_Confidence_1.000_Length_915	tyrosine-protein kinase	F	GO:0016301	kinase activity
Locus_12205_Transcript_1/1_Confidence_1.000_Length_912	grunge, putative [Pediculus humanus corporis]	F	GO:0003677	DNA binding
Locus_30281_Transcript_1/1_Confidence_1.000_Length_909	ubiquitin ligase protein	F	GO:0003824	catalytic activity
Locus_4257_Transcript_1/1_Confidence_1.000_Length_905	mfsd8_xenla ame: full=major facilitator superfamily domain-containing protein 8	C	GO:0016020	membrane
Locus_12917_Transcript_1/1_Confidence_1.000_Length_900	loc100135160 protein	F	GO:0005488	binding
Locus_17647_Transcript_3/6_Confidence_0.200_Length_891	brain chitinase and chia	F	GO:0003824	catalytic activity
Locus_35944_Transcript_1/1_Confidence_1.000_Length_888	conserved hypothetical protein [Pediculus humanus corporis]	F	GO:0016772	transferase activity, transferring phosphorus-containing groups
Locus_5984_Transcript_1/1_Confidence_1.000_Length_881	apolipoprotein d	C	GO:0005622	intracellular
Locus_40067_Transcript_1/1_Confidence_1.000_Length_875	subfamily member 9	F	GO:0005515	protein binding
Locus_17893_Transcript_1/1_Confidence_1.000_Length_872	zinc finger protein	F	GO:0008270	zinc ion binding
Locus_5172_Transcript_1/1_Confidence_1.000_Length_871	serine threonine protein	F	GO:0016301	kinase activity
Locus_39685_Transcript_1/1_Confidence_1.000_Length_867	gatb_aedae ame: full=glutamyl-trna amidotransferase subunit mitochondrial short=glu- subunit b flags: precursor	F	GO:0016874	ligase activity
Locus_22963_Transcript_1/1_Confidence_1.000_Length_859	GH12482 [Drosophila grimshawi]	P	GO:0008152	metabolic process
Locus_41389_Transcript_1/1_Confidence_1.000_Length_857	deltex, putative [Pediculus humanus corporis]	F	GO:0046872	metal ion binding
Locus_28492_Transcript_1/1_Confidence_1.000_Length_856	class b secretin-like g-protein coupled receptor	F	GO:0004872	receptor activity
Locus_39838_Transcript_1/1_Confidence_1.000_Length_851	zinc finger protein swim domain-containing	F	GO:0008270	zinc ion binding
Locus_14536_Transcript_1/2_Confidence_1.000_Length_850	conserved hypothetical protein [Ixodes scapularis]	F	GO:0005509	calcium ion binding
Locus_17677_Transcript_1/1_Confidence_1.000_Length_848	glucuronyltransferase-S, putative [Pediculus humanus corporis]	F	GO:0016757	transferase activity, transferring glycosyl groups
Locus_6508_Transcript_1/1_Confidence_1.000_Length_846	enoph_brafl ame: full=enolase-phosphatase e1 ame: full= -diketo-5-methylthio-1-phosphopentane phosphatase	P	GO:0008652	cellular amino acid biosynthetic process
Locus_10579_Transcript_1/2_Confidence_1.000_Length_843	kti12_danre ame: full=protein kti12 homolog	F	GO:0000166	nucleotide binding
Locus_12962_Transcript_1/1_Confidence_1.000_Length_834	nucleoside diphosphate-linked moiety x	F	GO:0003824	catalytic activity
Locus_7922_Transcript_1/1_Confidence_1.000_Length_831	conserved hypothetical protein [Pediculus humanus corporis]	F	GO:0008270	zinc ion binding
Locus_22931_Transcript_1/1_Confidence_1.000_Length_831	hypoxia-inducible factor 1 alpha	F	GO:0016491	oxidoreductase activity
Locus_8589_Transcript_1/1_Confidence_1.000_Length_822	sorting nexin	P	GO:0007154	cell communication
Locus_46129_Transcript_1/1_Confidence_1.000_Length_821	rapsynoid [Aedes aegypti]	F	GO:0005488	binding
Locus_10579_Transcript_2/2_Confidence_1.000_Length_819	kti12_danre ame: full=protein kti12 homolog	F	GO:0000166	nucleotide binding
Locus_37725_Transcript_1/1_Confidence_1.000_Length_808	GL17853 [Drosophila persimilis]	F	GO:0003824	catalytic activity
Locus_48687_Transcript_1/1_Confidence_1.000_Length_806	dual specificty	F	GO:0016791	phosphatase activity
Locus_5845_Transcript_1/1_Confidence_1.000_Length_802	zinc metalloproteinase, putative [Pediculus humanus corporis]	F	GO:0008233	peptidase activity
Locus_14860_Transcript_1/1_Confidence_1.000_Length_802	tyrosine-protein kinase	F	GO:0016301	kinase activity
Locus_13601_Transcript_1/1_Confidence_1.000_Length_800	integrin alpha-ps1	C	GO:0016020	membrane
Locus_6450_Transcript_1/1_Confidence_1.000_Length_799	endonuclease viii-like 1	F	GO:0005488	binding
Locus_4036_Transcript_1/1_Confidence_1.000_Length_798	cyclin d2	P	GO:0051726	regulation of cell cycle
Locus_30846_Transcript_1/1_Confidence_1.000_Length_794	hypothetical protein TRIADDRAFT_20924, partial [Trichoplax adhaerens]	F	GO:0016740	transferase activity
Locus_12569_Transcript_1/1_Confidence_1.000_Length_792	phosphatase 2a lytic subunit	F	GO:0004721	phosphoprotein phosphatase activity
Locus_18038_Transcript_1/1_Confidence_1.000_Length_791	GJ17831 [Drosophila virilis]	F	GO:0016779	nucleotidyltransferase activity
Locus_4656_Transcript_1/1_Confidence_1.000_Length_788	tyrosine protein	F	GO:0004672	protein kinase activity
Locus_15271_Transcript_1/1_Confidence_1.000_Length_786	pdz domain containing ring finger 1	F	GO:0046872	metal ion binding
Locus_19382_Transcript_1/1_Confidence_1.000_Length_786	gamma-aminobutyric-acid receptor alpha-2 subunit	C	GO:0016020	membrane
Locus_37410_Transcript_2/2_Confidence_1.000_Length_785	early meiotic induction protein	C	GO:0005739	mitochondrion
Locus_13651_Transcript_1/1_Confidence_1.000_Length_784	probable ubiquitin-conjugating enzyme e2 w-like	F	GO:0016881	acid-amino acid ligase activity
Locus_6926_Transcript_1/1_Confidence_1.000_Length_768	apoptotic cysteine	F	GO:0008233	peptidase activity
Locus_8713_Transcript_1/1_Confidence_1.000_Length_768	GL17853 [Drosophila persimilis]	F	GO:0003824	catalytic activity
Locus_37410_Transcript_1/2_Confidence_1.000_Length_764	early meiotic induction protein	C	GO:0005739	mitochondrion
Locus_12841_Transcript_1/1_Confidence_1.000_Length_760	ribosomal pseudouridine	F	GO:0003824	catalytic activity
Locus_7518_Transcript_3/4_Confidence_0.300_Length_759	ribosomal rna	P	GO:0044237	cellular metabolic process
Locus_49933_Transcript_1/1_Confidence_1.000_Length_757	cathepsin l	F	GO:0008233	peptidase activity
Locus_50522_Transcript_1/1_Confidence_1.000_Length_756	GK20336 [Drosophila willistoni]	C	GO:0005622	intracellular
Locus_20280_Transcript_1/1_Confidence_1.000_Length_755	wd repeat and fyve domain-containing	F	GO:0046872	metal ion binding
Locus_13251_Transcript_1/1_Confidence_1.000_Length_754	zgc:173617 protein	F	GO:0005488	binding
Locus_17776_Transcript_1/1_Confidence_1.000_Length_754	SAX, putative [Pediculus humanus corporis]	F	GO:0004672	protein kinase activity
Locus_43622_Transcript_1/1_Confidence_1.000_Length_754	salivary alkaline phosphatase	F	GO:0016787	hydrolase activity
Locus_28109_Transcript_1/1_Confidence_1.000_Length_752	conserved hypothetical protein [Pediculus humanus corporis]	F	GO:0003677	DNA binding
Locus_5235_Transcript_1/1_Confidence_1.000_Length_751	GI16546 [Drosophila mojavensis]	F	GO:0000166	nucleotide binding
Locus_15007_Transcript_2/2_Confidence_1.000_Length_748	retinoblastoma-binding protein, putative [Pediculus humanus corporis]	F	GO:0046872	metal ion binding
Locus_19304_Transcript_2/2_Confidence_1.000_Length_743	acyl- synthetase family member mitochondrial precursor	P	GO:0008152	metabolic process
Locus_39777_Transcript_1/1_Confidence_1.000_Length_743	synaptic ras gtpase activating	P	GO:0050794	regulation of cellular process
Locus_22019_Transcript_1/1_Confidence_1.000_Length_742	suppressor of potassium transport	F	GO:0000166	nucleotide binding
Locus_25154_Transcript_1/1_Confidence_1.000_Length_742	conserved hypothetical protein [Pediculus humanus corporis]	F	GO:0003676	nucleic acid binding
Locus_17647_Transcript_2/6_Confidence_0.200_Length_741	brain chitinase and chia	F	GO:0003824	catalytic activity
Locus_6041_Transcript_3/3_Confidence_0.400_Length_739	WD-repeat protein, putative [Ixodes scapularis]	F	GO:0016905	myosin heavy chain kinase activity
Locus_38174_Transcript_1/1_Confidence_1.000_Length_738	conserved hypothetical protein [Pediculus humanus corporis]	F	GO:0005488	binding
Locus_20255_Transcript_1/1_Confidence_1.000_Length_737	nicotinic acetylcholine receptor subunit alpha10	C	GO:0016020	membrane
Locus_27764_Transcript_1/1_Confidence_1.000_Length_737	e3 ubiquitin	F	GO:0016874	ligase activity
Locus_8907_Transcript_1/1_Confidence_1.000_Length_734	Hyalurononglucosaminidase precursor, putative [Pediculus humanus corporis]	F	GO:0003824	catalytic activity
Locus_38694_Transcript_1/1_Confidence_1.000_Length_728	unnamed protein product [Mus musculus]	C	GO:0070461	SAGA-type complex
Locus_9739_Transcript_1/3_Confidence_0.429_Length_726	vacuolar assembly sorting protein	P	GO:0015031	protein transport
Locus_5659_Transcript_2/7_Confidence_0.316_Length_716	beta-mannosidase precursor, putative [Pediculus humanus corporis]	F	GO:0016798	hydrolase activity, acting on glycosyl bonds
Locus_5659_Transcript_3/7_Confidence_0.316_Length_716	beta-mannosidase precursor, putative [Pediculus humanus corporis]	F	GO:0016798	hydrolase activity, acting on glycosyl bonds
Locus_16380_Transcript_1/1_Confidence_1.000_Length_716	rapsynoid, putative [Pediculus humanus corporis]	F	GO:0005488	binding
Locus_24406_Transcript_1/1_Confidence_1.000_Length_716	predicted protein [Nematostella vectensis]	F	GO:0016772	transferase activity, transferring phosphorus-containing groups
Locus_19400_Transcript_1/1_Confidence_1.000_Length_713	growth hormone-inducible soluble	C	GO:0005739	mitochondrion
Locus_14899_Transcript_1/1_Confidence_1.000_Length_709	zfpl1_xentr ame: full=zinc finger 1	C	GO:0044464	cell part
Locus_15176_Transcript_1/1_Confidence_1.000_Length_702	dctn6_bovin ame: full=dynactin subunit 6	C	GO:0005856	cytoskeleton
Locus_15206_Transcript_2/2_Confidence_1.000_Length_700	isoform b	F	GO:0005215	transporter activity
Locus_14629_Transcript_1/1_Confidence_1.000_Length_698	Zgc:113383 [Danio rerio]	C	GO:0016020	membrane
Locus_19236_Transcript_1/1_Confidence_1.000_Length_689	serum amyloid a-5 protein	C	GO:0005576	extracellular region
Locus_20117_Transcript_1/1_Confidence_1.000_Length_685	lovastatin nonaketide synthase	F	GO:0003824	catalytic activity
Locus_34394_Transcript_1/1_Confidence_1.000_Length_683	dual specificity phosphatase 23	F	GO:0016791	phosphatase activity
Locus_36144_Transcript_1/1_Confidence_1.000_Length_683	conserved hypothetical protein [Culex quinquefasciatus]	F	GO:0005488	binding
Locus_38640_Transcript_1/1_Confidence_1.000_Length_680	elastase, putative [Aedes aegypti]	F	GO:0003824	catalytic activity
Locus_16979_Transcript_1/1_Confidence_1.000_Length_677	protocadherin fat 2	C	GO:0016020	membrane
Locus_24959_Transcript_1/1_Confidence_1.000_Length_677	GK24583 [Drosophila willistoni]	C	GO:0016020	membrane
Locus_15512_Transcript_1/1_Confidence_1.000_Length_675	Aromatic-L-amino-acid decarboxylase, putative [Pediculus humanus corporis]	F	GO:0016829	lyase activity
Locus_36439_Transcript_1/1_Confidence_1.000_Length_674	proclotting enzyme	F	GO:0003824	catalytic activity
Locus_17129_Transcript_1/1_Confidence_1.000_Length_670	gamma-glutamyl hydrolase, putative [Aedes aegypti]	F	GO:0003824	catalytic activity
Locus_9164_Transcript_1/1_Confidence_1.000_Length_669	zinc finger protein swim domain-containing	F	GO:0008270	zinc ion binding
Locus_40846_Transcript_1/1_Confidence_1.000_Length_669	conserved hypothetical protein [Pediculus humanus corporis]	C	GO:0016020	membrane
Locus_40987_Transcript_1/1_Confidence_1.000_Length_663	conserved hypothetical protein [Pediculus humanus corporis]	F	GO:0005488	binding
Locus_16975_Transcript_1/1_Confidence_1.000_Length_662	calcium-binding protein	F	GO:0003924	GTPase activity
Locus_6928_Transcript_1/1_Confidence_1.000_Length_658	GJ22135 [Drosophila virilis]	C	GO:0005622	intracellular
Locus_14763_Transcript_1/2_Confidence_1.000_Length_658	cuticular protein 49aa	F	GO:0042302	structural constituent of cuticle
Locus_14763_Transcript_2/2_Confidence_1.000_Length_658	cuticular protein 49aa	F	GO:0042302	structural constituent of cuticle
Locus_21271_Transcript_1/1_Confidence_1.000_Length_651	hypothetical protein TRIADDRAFT_62266 [Trichoplax adhaerens]	P	GO:0009987	cellular process
Locus_17117_Transcript_1/1_Confidence_1.000_Length_648	med20_anoga ame: full=mediator of rna polymerase ii transcription subunit 20 ame: full=mediator complex subunit 20	P	GO:0006351	transcription, DNA-dependent
Locus_19999_Transcript_1/1_Confidence_1.000_Length_648	high-affinity camp-specific and ibmx-insensitive 3 -cyclic	F	GO:0003824	catalytic activity
Locus_52584_Transcript_1/1_Confidence_1.000_Length_648	cuticle protein	F	GO:0042302	structural constituent of cuticle
Locus_28990_Transcript_1/1_Confidence_1.000_Length_647	low-density lipoprotein receptor	C	GO:0016020	membrane
Locus_11267_Transcript_1/1_Confidence_1.000_Length_646	cleavage and polyadenylation specificity factor 100 kda	F	GO:0016787	hydrolase activity
Locus_28409_Transcript_1/1_Confidence_1.000_Length_643	mgt4c_chick ame: full=alpha- -mannosyl-glycoprotein 4-beta-n-acetylglucosaminyltransferase c ame: full=n-acetylglucosaminyltransferase vi short= -vi ame: full=n-glycosyl-oligosaccharide-glycoprotein n-acetylglucosaminyltransferase ivc short= -ivc short=n-acetylglucosaminyltransferase ivc ame: full=udp-n-acetylglucosamine: alpha- -d-mannoside beta- -n-acetylglucosaminyltransferase ivc	C	GO:0044464	cell part
Locus_35468_Transcript_1/1_Confidence_1.000_Length_643	m 14-pa	C	GO:0005622	intracellular
Locus_3574_Transcript_1/1_Confidence_1.000_Length_642	translocation protein sec63 homolog isoform 2	F	GO:0005515	protein binding
Locus_53637_Transcript_1/1_Confidence_1.000_Length_638	trypsin 3a1	F	GO:0008233	peptidase activity
Locus_29779_Transcript_1/1_Confidence_1.000_Length_637	tyrosine-protein kinase, putative [Pediculus humanus corporis]	F	GO:0016740	transferase activity
Locus_31992_Transcript_1/1_Confidence_1.000_Length_636	integrin alpha-ps	C	GO:0016020	membrane
Locus_17252_Transcript_1/1_Confidence_1.000_Length_635	fetal alzheimer falz	F	GO:0046872	metal ion binding
Locus_4467_Transcript_1/5_Confidence_0.583_Length_633	37-kda protease	F	GO:0008233	peptidase activity
Locus_20611_Transcript_1/1_Confidence_1.000_Length_632	dna polymerase	F	GO:0016740	transferase activity
Locus_50285_Transcript_1/1_Confidence_1.000_Length_629	gtp-binding protein	F	GO:0000166	nucleotide binding
Locus_17532_Transcript_1/2_Confidence_1.000_Length_628	lymphokine-activated killer t-cell-originated protein kinase-like protein	F	GO:0016772	transferase activity, transferring phosphorus-containing groups
Locus_17532_Transcript_2/2_Confidence_1.000_Length_628	lymphokine-activated killer t-cell-originated protein kinase-like protein	F	GO:0016772	transferase activity, transferring phosphorus-containing groups
Locus_20343_Transcript_1/1_Confidence_1.000_Length_628	low-density lipoprotein	C	GO:0016020	membrane
Locus_19362_Transcript_1/1_Confidence_1.000_Length_626	af110415_1 organic cation transporter 1	P	GO:0006810	transport
Locus_39318_Transcript_1/1_Confidence_1.000_Length_626	dna-directed rna mitochondrial	F	GO:0016772	transferase activity, transferring phosphorus-containing groups
Locus_5469_Transcript_1/1_Confidence_1.000_Length_625	Ecdysone receptor, putative [Pediculus humanus corporis]	F	GO:0005488	binding
Locus_20814_Transcript_1/1_Confidence_1.000_Length_625	glucose-6-phosphate phosphate translocator	C	GO:0016020	membrane
Locus_23732_Transcript_1/1_Confidence_1.000_Length_608	geranylgeranyl pyrophosphate synthase polyprenyl	F	GO:0016740	transferase activity
Locus_28076_Transcript_1/1_Confidence_1.000_Length_607	eye-specific protein kinase	F	GO:0016301	kinase activity
Locus_5593_Transcript_1/1_Confidence_1.000_Length_605	ring finger	F	GO:0008270	zinc ion binding
Locus_27093_Transcript_1/1_Confidence_1.000_Length_602	GL19385 [Drosophila persimilis]	F	GO:0016740	transferase activity
Locus_18976_Transcript_1/1_Confidence_1.000_Length_600	beta- -glucuronyltransferase p	F	GO:0016740	transferase activity
Locus_16089_Transcript_1/1_Confidence_1.000_Length_594	aminopeptidase n	F	GO:0016787	hydrolase activity
Locus_9558_Transcript_1/1_Confidence_1.000_Length_593	39s ribosomal protein mitochondrial	C	GO:0030529	ribonucleoprotein complex
Locus_21345_Transcript_1/1_Confidence_1.000_Length_593	GL25421 [Drosophila persimilis]	F	GO:0005524	ATP binding
Locus_25922_Transcript_1/1_Confidence_1.000_Length_589	hypothetical protein MGL_2678 [Malassezia globosa CBS 7966]	F	GO:0000166	nucleotide binding
Locus_4188_Transcript_1/1_Confidence_1.000_Length_588	GF13635 [Drosophila ananassae]	F	GO:0016772	transferase activity, transferring phosphorus-containing groups
Locus_15315_Transcript_1/1_Confidence_1.000_Length_588	hypothetical protein TRIADDRAFT_27976 [Trichoplax adhaerens]	F	GO:0003676	nucleic acid binding
Locus_19745_Transcript_1/1_Confidence_1.000_Length_587	amp dependent coa ligase	F	GO:0003824	catalytic activity
Locus_24096_Transcript_5/8_Confidence_0.375_Length_585	ef1b2_bommo ame: full=elongation factor 1-beta	P	GO:0006412	translation
Locus_24096_Transcript_6/8_Confidence_0.375_Length_585	ef1b2_bommo ame: full=elongation factor 1-beta	P	GO:0006412	translation
Locus_24096_Transcript_8/8_Confidence_0.375_Length_585	ef1b2_bommo ame: full=elongation factor 1-beta	P	GO:0006412	translation
Locus_9360_Transcript_1/1_Confidence_1.000_Length_584	hypothetical protein BRAFLDRAFT_65711 [Branchiostoma floridae]	F	GO:0046872	metal ion binding
Locus_20262_Transcript_1/1_Confidence_1.000_Length_583	hypothetical protein IscW_ISCW017075 [Ixodes scapularis]	F	GO:0005488	binding
Locus_6373_Transcript_1/3_Confidence_0.286_Length_579	1-acylglycerol-3-phosphate acyltransferase	F	GO:0016740	transferase activity
Locus_22588_Transcript_1/1_Confidence_1.000_Length_579	diphosphoinositol polyphosphate	F	GO:0016787	hydrolase activity
Locus_9368_Transcript_1/1_Confidence_1.000_Length_578	nek8 protein	F	GO:0016772	transferase activity, transferring phosphorus-containing groups
Locus_20424_Transcript_1/1_Confidence_1.000_Length_578	Jagged-2 precursor, putative [Pediculus humanus corporis]	F	GO:0016740	transferase activity
Locus_37912_Transcript_1/1_Confidence_1.000_Length_577	hypothetical protein DICPUDRAFT_76363 [Dictyostelium purpureum]	F	GO:0016787	hydrolase activity
Locus_43344_Transcript_1/1_Confidence_1.000_Length_576	WD-repeat protein, putative [Ixodes scapularis]	F	GO:0005488	binding
Locus_18774_Transcript_1/1_Confidence_1.000_Length_575	AGAP011526-PA [Anopheles gambiae str. PEST]	C	GO:0016020	membrane
Locus_39280_Transcript_1/1_Confidence_1.000_Length_575	hexosaminidase domain-containing	F	GO:0016787	hydrolase activity
Locus_35800_Transcript_1/1_Confidence_1.000_Length_573	mind bomb, putative [Pediculus humanus corporis]	F	GO:0008270	zinc ion binding
Locus_43787_Transcript_1/1_Confidence_1.000_Length_572	hypothetical protein MYCTH_2300575 [Myceliophthora thermophila ATCC 42464]	C	GO:0044424	intracellular part
Locus_37849_Transcript_1/1_Confidence_1.000_Length_570	sterol regulatory element binding protein cleavage-activating	C	GO:0016021	integral to membrane
Locus_24964_Transcript_1/1_Confidence_1.000_Length_566	trna pseudouridine synthase 3-like isoform 2	P	GO:0016070	RNA metabolic process
Locus_34225_Transcript_1/1_Confidence_1.000_Length_561	domain-containing histone demethylation protein	F	GO:0046872	metal ion binding
Locus_38822_Transcript_1/1_Confidence_1.000_Length_560	GF23269 [Drosophila ananassae]	P	GO:0007165	signal transduction
Locus_21902_Transcript_1/1_Confidence_1.000_Length_559	GJ17984 [Drosophila virilis]	F	GO:0016772	transferase activity, transferring phosphorus-containing groups
Locus_36101_Transcript_1/1_Confidence_1.000_Length_558	hypothetical protein BRAFLDRAFT_70178 [Branchiostoma floridae]	P	GO:0009058	biosynthetic process
Locus_6795_Transcript_1/1_Confidence_1.000_Length_553	hypothetical protein BRAFLDRAFT_62111 [Branchiostoma floridae]	F	GO:0008081	phosphoric diester hydrolase activity
Locus_55996_Transcript_1/1_Confidence_1.000_Length_552	anion exchange	F	GO:0005215	transporter activity
Locus_17899_Transcript_1/1_Confidence_1.000_Length_549	iduronate 2-sulfatase	F	GO:0008484	sulfuric ester hydrolase activity
Locus_24122_Transcript_1/1_Confidence_1.000_Length_549	regulatory-associated protein of	F	GO:0005488	binding
Locus_33805_Transcript_1/1_Confidence_1.000_Length_548	btb poz domain-containing protein kctd9	C	GO:0016020	membrane
Locus_30956_Transcript_1/1_Confidence_1.000_Length_545	polymerase iii (dna directed) polypeptide 39 kda	F	GO:0016740	transferase activity
Locus_24877_Transcript_1/1_Confidence_1.000_Length_544	wdr19 protein	F	GO:0005488	binding
Locus_27141_Transcript_1/1_Confidence_1.000_Length_544	cadherin [Aedes aegypti]	C	GO:0016020	membrane
Locus_7558_Transcript_1/1_Confidence_1.000_Length_539	hypothetical protein BRAFLDRAFT_104268 [Branchiostoma floridae]	F	GO:0016746	transferase activity, transferring acyl groups
Locus_31452_Transcript_1/1_Confidence_1.000_Length_534	tyrosine protein	F	GO:0016772	transferase activity, transferring phosphorus-containing groups
Locus_23350_Transcript_1/1_Confidence_1.000_Length_533	fyve finger-containing phosphoinositide	P	GO:0009987	cellular process
Locus_22273_Transcript_1/1_Confidence_1.000_Length_529	anaphase-promoting complex	F	GO:0008270	zinc ion binding
Locus_36924_Transcript_1/1_Confidence_1.000_Length_529	nadh-ubiquinone oxidoreductase subunit	C	GO:0044464	cell part
Locus_20903_Transcript_1/1_Confidence_1.000_Length_527	dolichyl pyrophosphate glc1man9 c2 alpha- -glucosyltransferase	F	GO:0016740	transferase activity
Locus_17837_Transcript_1/1_Confidence_1.000_Length_526	hypothetical protein BRAFLDRAFT_89099 [Branchiostoma floridae]	F	GO:0016773	phosphotransferase activity, alcohol group as acceptor
Locus_48940_Transcript_1/1_Confidence_1.000_Length_526	conserved hypothetical protein [Ixodes scapularis]	F	GO:0005488	binding
Locus_9662_Transcript_1/1_Confidence_1.000_Length_525	kkiamre, putative [Pediculus humanus corporis]	F	GO:0016740	transferase activity
Locus_4282_Transcript_1/1_Confidence_1.000_Length_522	GD19503 [Drosophila simulans]	F	GO:0008270	zinc ion binding
Locus_20463_Transcript_1/1_Confidence_1.000_Length_520	syrm_bovin ame: full=probable arginine--trna mitochondrial ame: full=arginyl-trna synthetase short= flags: precursor	C	GO:0005737	cytoplasm
Locus_29889_Transcript_1/1_Confidence_1.000_Length_518	glutamate receptor interacting	F	GO:0016787	hydrolase activity
Locus_54144_Transcript_1/1_Confidence_1.000_Length_509	proton-coupled amino acid transporter 1	C	GO:0016020	membrane
Locus_13810_Transcript_1/2_Confidence_1.000_Length_508	GD18327 [Drosophila simulans]	P	GO:0006914	autophagy
Locus_13810_Transcript_2/2_Confidence_1.000_Length_508	GD18327 [Drosophila simulans]	P	GO:0006914	autophagy
Locus_14992_Transcript_1/1_Confidence_1.000_Length_508	conserved hypothetical protein [Ixodes scapularis]	F	GO:0003676	nucleic acid binding
Locus_37301_Transcript_1/1_Confidence_1.000_Length_508	fa96a_mouse ame: full=mip18 family protein fam96a	P	GO:0007059	chromosome segregation
Locus_37847_Transcript_1/1_Confidence_1.000_Length_505	mitochondrial ribosomal	C	GO:0005622	intracellular
Locus_32331_Transcript_1/1_Confidence_1.000_Length_503	hypothetical protein TcasGA2_TC006048 [Tribolium castaneum]	F	GO:0051536	iron-sulfur cluster binding
Locus_16680_Transcript_1/1_Confidence_1.000_Length_502	von willebrand factor type egf and pentraxin domain containing 1	F	GO:0005488	binding
Locus_5637_Transcript_1/1_Confidence_1.000_Length_498	tuberin, putative [Pediculus humanus corporis]	P	GO:0050794	regulation of cellular process
Locus_11678_Transcript_1/1_Confidence_1.000_Length_498	leukocyte receptor cluster member	F	GO:0004872	receptor activity
Locus_23405_Transcript_1/1_Confidence_1.000_Length_498	leucine rich domain-containing	F	GO:0004721	phosphoprotein phosphatase activity
Locus_48576_Transcript_1/1_Confidence_1.000_Length_498	1-o-acylceramide synthase	F	GO:0016746	transferase activity, transferring acyl groups
Locus_32181_Transcript_1/1_Confidence_1.000_Length_494	galactosyltransferase, putative [Ixodes scapularis]	F	GO:0016740	transferase activity
Locus_35921_Transcript_1/2_Confidence_1.000_Length_492	translation initiation factor subunit	F	GO:0003676	nucleic acid binding
Locus_32090_Transcript_1/1_Confidence_1.000_Length_491	AGAP004567-PA [Anopheles gambiae str. PEST]	F	GO:0008233	peptidase activity
Locus_37116_Transcript_1/1_Confidence_1.000_Length_486	type ii transmembrane	C	GO:0016021	integral to membrane
Locus_26502_Transcript_1/1_Confidence_1.000_Length_484	f-spondin, putative [Pediculus humanus corporis]	F	GO:0016787	hydrolase activity
Locus_25412_Transcript_1/1_Confidence_1.000_Length_479	catecholamine up	P	GO:0006810	transport
Locus_30290_Transcript_1/1_Confidence_1.000_Length_478	hypothetical protein RCJMB04_17g7 [Gallus gallus]	F	GO:0003824	catalytic activity
Locus_50618_Transcript_1/2_Confidence_1.000_Length_477	GH18846 [Drosophila grimshawi]	C	GO:0005622	intracellular
Locus_50618_Transcript_2/2_Confidence_1.000_Length_477	GH18846 [Drosophila grimshawi]	C	GO:0005622	intracellular
Locus_21129_Transcript_1/1_Confidence_1.000_Length_476	serine-type enodpeptidase, putative [Aedes aegypti]	F	GO:0008233	peptidase activity
Locus_30683_Transcript_1/1_Confidence_1.000_Length_476	coagulation factor	F	GO:0016787	hydrolase activity
Locus_40879_Transcript_1/1_Confidence_1.000_Length_476	microsomal dipeptidase	F	GO:0008238	exopeptidase activity
Locus_44164_Transcript_1/1_Confidence_1.000_Length_476	GD23881 [Drosophila simulans]	F	GO:0016787	hydrolase activity
Locus_19561_Transcript_1/1_Confidence_1.000_Length_473	ADAMTS-4 precursor, putative [Pediculus humanus corporis]	F	GO:0008233	peptidase activity
Locus_42444_Transcript_1/1_Confidence_1.000_Length_473	noc3l_danre ame: full=nucleolar complex protein 3 homolog short=noc3 protein homolog ame: full=noc3-like protein ame: full=nucleolar complex-associated protein 3-like protein	C	GO:0005634	nucleus
Locus_22061_Transcript_1/1_Confidence_1.000_Length_467	uga suppressor trna-associated	F	GO:0003824	catalytic activity
Locus_6835_Transcript_1/1_Confidence_1.000_Length_465	GLT25D1 protein, putative [Ixodes scapularis]	P	GO:0009103	lipopolysaccharide biosynthetic process
Locus_29634_Transcript_1/1_Confidence_1.000_Length_464	hypothetical protein Phum_PHUM215460 [Pediculus humanus corporis]	P	GO:0007050	cell cycle arrest
Locus_17586_Transcript_1/1_Confidence_1.000_Length_460	hypothetical protein TRIADDRAFT_33879 [Trichoplax adhaerens]	F	GO:0016740	transferase activity
Locus_36253_Transcript_1/1_Confidence_1.000_Length_459	s39a1_takru ame: full=zinc transporter zip1 ame: full=solute carrier family 39 member 1 ame: full=zrt- and irt-like protein 1 short=zip-1	P	GO:0006810	transport
Locus_41695_Transcript_1/1_Confidence_1.000_Length_459	d-2-hydroxyglutarate mitochondrial-like isoform 1	F	GO:0016614	oxidoreductase activity, acting on CH-OH group of donors
Locus_25947_Transcript_1/1_Confidence_1.000_Length_452	ftsh3_petmo ame: full=atp-dependent zinc metalloprotease 3	F	GO:0016787	hydrolase activity
Locus_27807_Transcript_1/1_Confidence_1.000_Length_451	immunodeficiency virus type i enhancer binding	F	GO:0005488	binding
Locus_10446_Transcript_1/1_Confidence_1.000_Length_450	serine protease	F	GO:0008233	peptidase activity
Locus_23941_Transcript_1/1_Confidence_1.000_Length_448	leucine rich domain-containing	F	GO:0016787	hydrolase activity
Locus_22650_Transcript_1/1_Confidence_1.000_Length_447	replication factor c large	F	GO:0005488	binding
Locus_26980_Transcript_1/1_Confidence_1.000_Length_447	phospholipase C, putative [Pediculus humanus corporis]	F	GO:0008081	phosphoric diester hydrolase activity
Locus_23663_Transcript_1/1_Confidence_1.000_Length_446	GF12391 [Drosophila ananassae]	F	GO:0005488	binding
Locus_23065_Transcript_1/1_Confidence_1.000_Length_443	GF16274 [Drosophila ananassae]	F	GO:0008233	peptidase activity
Locus_53279_Transcript_1/1_Confidence_1.000_Length_442	nitric oxide synthase	F	GO:0005488	binding
Locus_21652_Transcript_1/1_Confidence_1.000_Length_441	serine protease	F	GO:0016787	hydrolase activity
Locus_4594_Transcript_1/1_Confidence_1.000_Length_440	myosin iii	F	GO:0016772	transferase activity, transferring phosphorus-containing groups
Locus_29180_Transcript_1/1_Confidence_1.000_Length_438	GJ17558 [Drosophila virilis]	P	GO:0008152	metabolic process
Locus_10303_Transcript_1/1_Confidence_1.000_Length_436	glutamate receptor interacting	F	GO:0016787	hydrolase activity
Locus_7035_Transcript_1/1_Confidence_1.000_Length_435	hypothetical protein BRAFLDRAFT_85010 [Branchiostoma floridae]	F	GO:0046872	metal ion binding
Locus_33751_Transcript_1/1_Confidence_1.000_Length_434	novel protein btaf1 rna polymerase b-tfiid transcription factor- 170kda (mot1 cerevisiae)	F	GO:0005488	binding
Locus_7603_Transcript_1/1_Confidence_1.000_Length_433	isoform e	C	GO:0016020	membrane
Locus_44840_Transcript_1/1_Confidence_1.000_Length_431	Unknown (protein for MGC:185901) [Xenopus (Silurana) tropicalis]	F	GO:0046872	metal ion binding
Locus_26222_Transcript_1/1_Confidence_1.000_Length_430	lin54_xentr ame: full=protein lin-54 homolog	P	GO:0006351	transcription, DNA-dependent
Locus_31321_Transcript_1/1_Confidence_1.000_Length_429	cadherin egf lag seven-pass g-type receptor 1	C	GO:0016020	membrane
Locus_37135_Transcript_1/1_Confidence_1.000_Length_429	GE13120 [Drosophila yakuba]	F	GO:0020037	heme binding
Locus_26995_Transcript_1/1_Confidence_1.000_Length_427	predicted protein [Nematostella vectensis]	F	GO:0046872	metal ion binding
Locus_37557_Transcript_1/1_Confidence_1.000_Length_424	rad17 homolog ( pombe)	P	GO:0009987	cellular process
Locus_45254_Transcript_1/1_Confidence_1.000_Length_415	WD-repeat protein, putative [Ixodes scapularis]	F	GO:0016740	transferase activity
Locus_12588_Transcript_1/1_Confidence_1.000_Length_411	hypothetical protein CRE_22483 [Caenorhabditis remanei]	F	GO:0046872	metal ion binding
Locus_49123_Transcript_1/1_Confidence_1.000_Length_411	chorion peroxidase	F	GO:0016491	oxidoreductase activity
Locus_19851_Transcript_1/1_Confidence_1.000_Length_409	ABC transporter, putative [Ixodes scapularis]	F	GO:0017111	nucleoside-triphosphatase activity
Locus_33565_Transcript_1/1_Confidence_1.000_Length_409	conserved hypothetical protein [Culex quinquefasciatus]	C	GO:0016020	membrane
Locus_41950_Transcript_1/1_Confidence_1.000_Length_409	adrenodoxin [Aedes aegypti]	F	GO:0051536	iron-sulfur cluster binding
Locus_11757_Transcript_1/1_Confidence_1.000_Length_408	protocadherin beta-	C	GO:0016020	membrane
Locus_43709_Transcript_1/1_Confidence_1.000_Length_408	discoidin domain	F	GO:0016772	transferase activity, transferring phosphorus-containing groups
Locus_50299_Transcript_1/1_Confidence_1.000_Length_408	innexin, putative [Ixodes scapularis]	C	GO:0005921	gap junction
Locus_32711_Transcript_1/1_Confidence_1.000_Length_406	cpd photolyase-like	F	GO:0003913	DNA photolyase activity
Locus_42408_Transcript_1/1_Confidence_1.000_Length_406	low density lipid receptor-related	F	GO:0003824	catalytic activity
Locus_9519_Transcript_1/1_Confidence_1.000_Length_405	amino acid	C	GO:0016020	membrane
Locus_31421_Transcript_1/2_Confidence_1.000_Length_402	cop9 complex subunit	F	GO:0005488	binding
Locus_31421_Transcript_2/2_Confidence_1.000_Length_402	cop9 complex subunit	F	GO:0005488	binding
Locus_32814_Transcript_1/1_Confidence_1.000_Length_402	dual specificity protein	F	GO:0016791	phosphatase activity
Locus_49168_Transcript_1/1_Confidence_1.000_Length_401	carnitine palmitoyltransferase	F	GO:0016746	transferase activity, transferring acyl groups
Locus_22815_Transcript_1/1_Confidence_1.000_Length_399	predicted protein [Pediculus humanus corporis]	F	GO:0005488	binding
Locus_19663_Transcript_1/1_Confidence_1.000_Length_397	raver1, putative [Pediculus humanus corporis]	F	GO:0005488	binding
Locus_36775_Transcript_1/1_Confidence_1.000_Length_397	heat repeat-containing protein	F	GO:0005488	binding
Locus_23416_Transcript_1/1_Confidence_1.000_Length_396	spectrin beta	F	GO:0016787	hydrolase activity
Locus_43763_Transcript_1/1_Confidence_1.000_Length_396	GI24474 [Drosophila mojavensis]	F	GO:0005488	binding
Locus_24118_Transcript_1/1_Confidence_1.000_Length_395	receptor tyrosine	F	GO:0004672	protein kinase activity
Locus_11955_Transcript_1/1_Confidence_1.000_Length_394	cpd photolyase-like	F	GO:0003913	DNA photolyase activity
Locus_7107_Transcript_1/1_Confidence_1.000_Length_392	mitochondrial ribosomal protein isoform b	C	GO:0005761	mitochondrial ribosome
Locus_56030_Transcript_1/1_Confidence_1.000_Length_391	AGAP004570-PA [Anopheles gambiae str. PEST]	F	GO:0008233	peptidase activity
Locus_55834_Transcript_1/1_Confidence_1.000_Length_390	cytochrome p450	F	GO:0016491	oxidoreductase activity
Locus_42708_Transcript_1/1_Confidence_1.000_Length_389	bgal_felca ame: full=beta-galactosidase ame: full=acid beta-galactosidase short=lactase flags: precursor	F	GO:0016798	hydrolase activity, acting on glycosyl bonds
Locus_19159_Transcript_1/1_Confidence_1.000_Length_387	hypothetical protein IscW_ISCW001270 [Ixodes scapularis]	F	GO:0008270	zinc ion binding
Locus_35604_Transcript_1/1_Confidence_1.000_Length_386	b chain structure of the cul1-rbx1-skp1-f boxskp2 scf ubiquitin ligase complex	F	GO:0008270	zinc ion binding
Locus_15600_Transcript_1/1_Confidence_1.000_Length_385	pdxd1_xenla ame: full=pyridoxal-dependent decarboxylase domain-containing protein 1	F	GO:0003824	catalytic activity
Locus_44240_Transcript_1/1_Confidence_1.000_Length_385	negative elongation factor	F	GO:0003676	nucleic acid binding
Locus_37384_Transcript_1/1_Confidence_1.000_Length_383	cell division cycle 20	P	GO:0051301	cell division
Locus_13891_Transcript_1/1_Confidence_1.000_Length_380	dipeptidase 1	F	GO:0008238	exopeptidase activity
Locus_24539_Transcript_1/1_Confidence_1.000_Length_380	tyrosine-protein kinase, putative [Pediculus humanus corporis]	F	GO:0016740	transferase activity
Locus_36361_Transcript_1/1_Confidence_1.000_Length_380	transcription-associated protein 1	F	GO:0016772	transferase activity, transferring phosphorus-containing groups
Locus_33473_Transcript_1/1_Confidence_1.000_Length_378	phd finger protein	F	GO:0008270	zinc ion binding
Locus_43332_Transcript_1/1_Confidence_1.000_Length_378	conserved hypothetical protein [Pediculus humanus corporis]	F	GO:0008233	peptidase activity
Locus_30938_Transcript_1/1_Confidence_1.000_Length_377	mannosyltransferase 1, putative [Ixodes scapularis]	F	GO:0016757	transferase activity, transferring glycosyl groups
Locus_15277_Transcript_1/1_Confidence_1.000_Length_376	oxysterol binding protein	P	GO:0006810	transport
Locus_35257_Transcript_1/1_Confidence_1.000_Length_375	receptor tyrosine	F	GO:0004672	protein kinase activity
Locus_24904_Transcript_1/1_Confidence_1.000_Length_374	sarcosine dehydrogenase	F	GO:0003824	catalytic activity
Locus_31681_Transcript_1/1_Confidence_1.000_Length_374	protein lin-9 homolog	C	GO:0005634	nucleus
Locus_42499_Transcript_1/1_Confidence_1.000_Length_373	metalloendopeptidase OMA1, putative [Ixodes scapularis]	F	GO:0008233	peptidase activity
Locus_53036_Transcript_1/1_Confidence_1.000_Length_373	kynurenine alpha-aminoadipate	F	GO:0008483	transaminase activity
Locus_28505_Transcript_1/1_Confidence_1.000_Length_372	golgi apparatus	C	GO:0016020	membrane
Locus_38261_Transcript_1/1_Confidence_1.000_Length_372	translation elongation factor	F	GO:0005488	binding
Locus_32404_Transcript_1/1_Confidence_1.000_Length_371	patched-2 protein, putative [Ixodes scapularis]	C	GO:0016020	membrane
Locus_10089_Transcript_1/1_Confidence_1.000_Length_370	AGAP011526-PA [Anopheles gambiae str. PEST]	C	GO:0016020	membrane
Locus_47136_Transcript_1/1_Confidence_1.000_Length_370	formin isoform a	P	GO:0007424	open tracheal system development
Locus_23488_Transcript_1/1_Confidence_1.000_Length_369	srap_stahj ame: full=serine-rich adhesin for platelets flags: precursor	C	GO:0044464	cell part
Locus_26678_Transcript_1/1_Confidence_1.000_Length_368	hexosaminidase domain-containing	F	GO:0003824	catalytic activity
Locus_3762_Transcript_1/1_Confidence_1.000_Length_365	rna-binding region rnp-1	F	GO:0003676	nucleic acid binding
Locus_47427_Transcript_1/1_Confidence_1.000_Length_365	hypothetical protein BRAFLDRAFT_59014 [Branchiostoma floridae]	F	GO:0003824	catalytic activity
Locus_42981_Transcript_1/1_Confidence_1.000_Length_364	hypothetical protein CRE_07987 [Caenorhabditis remanei]	F	GO:0003676	nucleic acid binding
Locus_28772_Transcript_1/1_Confidence_1.000_Length_363	zinc finger	F	GO:0005488	binding
Locus_49221_Transcript_1/1_Confidence_1.000_Length_363	Neuroligin-3 precursor, putative [Pediculus humanus corporis]	N	GO:0052689
Locus_17540_Transcript_1/1_Confidence_1.000_Length_362	fam50_aedae ame: full=protein fam50 homolog	C	GO:0005634	nucleus
Locus_42893_Transcript_1/1_Confidence_1.000_Length_362	zgc:113217 protein	F	GO:0003824	catalytic activity
Locus_47065_Transcript_1/1_Confidence_1.000_Length_362	AGAP009972-PA [Anopheles gambiae str. PEST]	F	GO:0005488	binding
Locus_32106_Transcript_1/1_Confidence_1.000_Length_360	vacuolar amino acid	C	GO:0016021	integral to membrane
Locus_35815_Transcript_1/1_Confidence_1.000_Length_360	GL26494 [Drosophila persimilis]	F	GO:0016787	hydrolase activity
Locus_48389_Transcript_1/1_Confidence_1.000_Length_359	long-chain fatty acid transport	F	GO:0003824	catalytic activity
Locus_53304_Transcript_1/1_Confidence_1.000_Length_358	cytochrome oxidase biogenesis protein (oxa1 mitochondrial)	C	GO:0016020	membrane
Locus_34237_Transcript_1/1_Confidence_1.000_Length_356	transcription termination rna polymerase ii	F	GO:0005488	binding
Locus_29034_Transcript_1/1_Confidence_1.000_Length_355	fas apoptotic inhibitory molecule 2	C	GO:0016020	membrane
Locus_29539_Transcript_1/1_Confidence_1.000_Length_355	hypothetical protein TRIADDRAFT_21598 [Trichoplax adhaerens]	F	GO:0016491	oxidoreductase activity
Locus_19354_Transcript_1/1_Confidence_1.000_Length_352	rapsynoid, putative [Pediculus humanus corporis]	F	GO:0005488	binding
Locus_10663_Transcript_1/1_Confidence_1.000_Length_349	hypothetical protein TcasGA2_TC014806 [Tribolium castaneum]	F	GO:0005488	binding
Locus_11359_Transcript_1/1_Confidence_1.000_Length_349	conserved hypothetical protein [Pediculus humanus corporis]	F	GO:0046872	metal ion binding
Locus_27233_Transcript_1/1_Confidence_1.000_Length_348	conserved hypothetical protein [Pediculus humanus corporis]	F	GO:0008270	zinc ion binding
Locus_52082_Transcript_1/1_Confidence_1.000_Length_347	pre-b cell enhancing factor	F	GO:0016763	transferase activity, transferring pentosyl groups
Locus_53093_Transcript_1/1_Confidence_1.000_Length_347	hypothetical protein BRAFLDRAFT_84110 [Branchiostoma floridae]	F	GO:0003824	catalytic activity
Locus_20831_Transcript_1/1_Confidence_1.000_Length_346	ring finger protein 121	F	GO:0046872	metal ion binding
Locus_23169_Transcript_1/1_Confidence_1.000_Length_346	prokaryotic dna topoisomerase	F	GO:0003916	DNA topoisomerase activity
Locus_33682_Transcript_1/1_Confidence_1.000_Length_345	hypothetical protein BRAFLDRAFT_57385 [Branchiostoma floridae]	F	GO:0005488	binding
Locus_42692_Transcript_1/1_Confidence_1.000_Length_345	goodpasture antigen-binding	F	GO:0033868	Goodpasture-antigen-binding protein kinase activity
Locus_50508_Transcript_1/1_Confidence_1.000_Length_345	mitochondrial ribosomal protein l36	C	GO:0030529	ribonucleoprotein complex
Locus_55349_Transcript_1/1_Confidence_1.000_Length_345	mitochondrial ribosomal protein l36	C	GO:0030529	ribonucleoprotein complex
Locus_42804_Transcript_1/1_Confidence_1.000_Length_344	talin, putative [Ixodes scapularis]	C	GO:0044464	cell part
Locus_20860_Transcript_1/1_Confidence_1.000_Length_343	set domain protein	F	GO:0046872	metal ion binding
Locus_41397_Transcript_1/1_Confidence_1.000_Length_343	hypothetical protein BRAFLDRAFT_57385 [Branchiostoma floridae]	F	GO:0005488	binding
Locus_32314_Transcript_1/1_Confidence_1.000_Length_341	hypothetical protein TRIADDRAFT_26265, partial [Trichoplax adhaerens]	P	GO:0006810	transport
Locus_36834_Transcript_1/1_Confidence_1.000_Length_341	sodium potassium-transporting atpase subunit beta-1-interacting protein 1	C	GO:0016020	membrane
Locus_22098_Transcript_1/1_Confidence_1.000_Length_339	hypothetical protein TRIADDRAFT_17956 [Trichoplax adhaerens]	F	GO:0005488	binding
Locus_29193_Transcript_1/1_Confidence_1.000_Length_339	cre-pll-1 protein	F	GO:0008081	phosphoric diester hydrolase activity
Locus_46654_Transcript_1/1_Confidence_1.000_Length_339	GH19488 [Drosophila grimshawi]	F	GO:0042302	structural constituent of cuticle
Locus_48463_Transcript_1/1_Confidence_1.000_Length_338	novel protein with glucosidase ii beta subunit-like protein	C	GO:0005783	endoplasmic reticulum
Locus_31469_Transcript_1/1_Confidence_1.000_Length_337	serine protease	F	GO:0016787	hydrolase activity
Locus_44984_Transcript_1/1_Confidence_1.000_Length_336	loc100145183 protein	C	GO:0005794	Golgi apparatus
Locus_47493_Transcript_1/1_Confidence_1.000_Length_335	efc4a_xentr ame: full=ef-hand calcium-binding domain-containing protein 4a	F	GO:0005509	calcium ion binding
Locus_51425_Transcript_1/1_Confidence_1.000_Length_335	rac protein kinase drac-	F	GO:0016301	kinase activity
Locus_53336_Transcript_1/1_Confidence_1.000_Length_335	fkbp-rapamycin associated	F	GO:0016740	transferase activity
Locus_17547_Transcript_1/1_Confidence_1.000_Length_334	SEC23-interacting protein, putative [Pediculus humanus corporis]	F	GO:0046872	metal ion binding
Locus_13938_Transcript_1/1_Confidence_1.000_Length_332	gene bobby sox protein	F	GO:0003677	DNA binding
Locus_42125_Transcript_1/1_Confidence_1.000_Length_332	cationic amino acid transporter	P	GO:0006810	transport
Locus_28163_Transcript_1/1_Confidence_1.000_Length_331	rpc155-prov protein	F	GO:0016779	nucleotidyltransferase activity
Locus_19375_Transcript_1/1_Confidence_1.000_Length_330	angiogenesis inhibito, putative [Brugia malayi]	F	GO:0016787	hydrolase activity
Locus_26120_Transcript_1/1_Confidence_1.000_Length_330	mixed-lineage leukemia	F	GO:0016740	transferase activity
Locus_24139_Transcript_1/1_Confidence_1.000_Length_328	tripsin, putative [Pediculus humanus corporis]	F	GO:0008233	peptidase activity
Locus_27097_Transcript_1/1_Confidence_1.000_Length_328	GK22351 [Drosophila willistoni]	C	GO:0016020	membrane
Locus_18557_Transcript_1/1_Confidence_1.000_Length_326	conserved hypothetical protein [Pediculus humanus corporis]	C	GO:0016020	membrane
Locus_46963_Transcript_1/1_Confidence_1.000_Length_324	hypothetical protein BRAFLDRAFT_59157 [Branchiostoma floridae]	F	GO:0005506	iron ion binding
Locus_3977_Transcript_1/1_Confidence_1.000_Length_323	hypothetical protein TcasGA2_TC007935 [Tribolium castaneum]	C	GO:0016020	membrane
Locus_4898_Transcript_1/1_Confidence_1.000_Length_323	span_strpu ame: full=protein flags: precursor	F	GO:0016787	hydrolase activity
Locus_23625_Transcript_1/1_Confidence_1.000_Length_323	lim domain only	F	GO:0008270	zinc ion binding
Locus_21832_Transcript_1/1_Confidence_1.000_Length_322	tripsin, putative [Pediculus humanus corporis]	F	GO:0008236	serine-type peptidase activity
Locus_22193_Transcript_1/1_Confidence_1.000_Length_321	homeobox protein	F	GO:0003677	DNA binding
Locus_32491_Transcript_1/1_Confidence_1.000_Length_320	tripsin, putative [Pediculus humanus corporis]	F	GO:0016787	hydrolase activity
Locus_34993_Transcript_1/1_Confidence_1.000_Length_318	j domain-containing protein	F	GO:0005515	protein binding
Locus_13468_Transcript_1/1_Confidence_1.000_Length_317	retrovirus-related pol polyprotein from transposon tnt 1-94	F	GO:0005488	binding
Locus_25535_Transcript_1/1_Confidence_1.000_Length_317	sugar transporter	P	GO:0006810	transport
Locus_23120_Transcript_1/1_Confidence_1.000_Length_316	conserved hypothetical protein [Pediculus humanus corporis]	F	GO:0005488	binding
Locus_5140_Transcript_1/1_Confidence_1.000_Length_315	low choriolytic enzyme	F	GO:0008233	peptidase activity
Locus_31618_Transcript_1/1_Confidence_1.000_Length_315	mitogen-activated protein kinase erk-	F	GO:0016301	kinase activity
Locus_7097_Transcript_1/1_Confidence_1.000_Length_313	low-density lipoprotein receptor-related protein 2	P	GO:0006898	receptor-mediated endocytosis
Locus_33561_Transcript_1/1_Confidence_1.000_Length_311	adamts-7, putative [Ixodes scapularis]	F	GO:0008233	peptidase activity
Locus_47811_Transcript_1/1_Confidence_1.000_Length_311	hypothetical protein BRAFLDRAFT_81334 [Branchiostoma floridae]	F	GO:0016787	hydrolase activity
Locus_53927_Transcript_1/1_Confidence_1.000_Length_311	amino acid transporter	C	GO:0016020	membrane
Locus_42244_Transcript_1/1_Confidence_1.000_Length_310	protein wnt-4	C	GO:0005576	extracellular region
Locus_46158_Transcript_1/1_Confidence_1.000_Length_310	metabotropic glutamate receptor	F	GO:0004872	receptor activity
Locus_51314_Transcript_1/1_Confidence_1.000_Length_310	zinc finger	F	GO:0005488	binding
Locus_40828_Transcript_1/1_Confidence_1.000_Length_309	conserved hypothetical protein [Aedes aegypti]	F	GO:0005488	binding
Locus_46288_Transcript_1/1_Confidence_1.000_Length_309	serine threonine protein	F	GO:0016301	kinase activity
Locus_35938_Transcript_1/1_Confidence_1.000_Length_308	af508737_1 kv channel-interacting protein	F	GO:0005509	calcium ion binding
Locus_20186_Transcript_1/1_Confidence_1.000_Length_307	sulfonylurea receptor abc transporter	F	GO:0017111	nucleoside-triphosphatase activity
Locus_33297_Transcript_1/1_Confidence_1.000_Length_307	hypothetical protein TcasGA2_TC005832 [Tribolium castaneum]	F	GO:0005488	binding
Locus_45305_Transcript_1/1_Confidence_1.000_Length_306	cyclic nucleotide	F	GO:0008081	phosphoric diester hydrolase activity
Locus_39950_Transcript_1/1_Confidence_1.000_Length_305	slingshot dual specificity	F	GO:0016787	hydrolase activity
Locus_40226_Transcript_1/1_Confidence_1.000_Length_305	hypothetical protein TcasGA2_TC000220 [Tribolium castaneum]	F	GO:0046872	metal ion binding
Locus_7661_Transcript_1/1_Confidence_1.000_Length_304	GA15918 [Drosophila pseudoobscura pseudoobscura]	F	GO:0003677	DNA binding
Locus_48692_Transcript_1/1_Confidence_1.000_Length_304	hypothetical protein BRAFLDRAFT_67212 [Branchiostoma floridae]	F	GO:0003676	nucleic acid binding
Locus_17466_Transcript_1/1_Confidence_1.000_Length_303	clspn_xenla ame: full=claspin ame: full=xclaspin	P	GO:0009987	cellular process
Locus_30602_Transcript_1/1_Confidence_1.000_Length_303	hypothetical protein BRAFLDRAFT_80521 [Branchiostoma floridae]	F	GO:0005488	binding
Locus_48587_Transcript_1/1_Confidence_1.000_Length_303	conserved hypothetical protein [Pediculus humanus corporis]	F	GO:0016772	transferase activity, transferring phosphorus-containing groups
Locus_55504_Transcript_1/1_Confidence_1.000_Length_303	acyl- dehydrogenase domain protein	F	GO:0016491	oxidoreductase activity
Locus_33794_Transcript_1/1_Confidence_1.000_Length_301	AGAP011794-PA [Anopheles gambiae str. PEST]	F	GO:0003824	catalytic activity
Locus_41960_Transcript_1/1_Confidence_1.000_Length_301	zgc:175008 protein	F	GO:0005488	binding
Locus_51687_Transcript_1/1_Confidence_1.000_Length_301	c-amp-dependent rap1 guanine-nucleotide exchange factor	P	GO:0007165	signal transduction
Locus_8438_Transcript_1/1_Confidence_1.000_Length_300	ABC transporter, putative [Ixodes scapularis]	F	GO:0003824	catalytic activity
Locus_27990_Transcript_1/1_Confidence_1.000_Length_300	GL25421 [Drosophila persimilis]	F	GO:0005524	ATP binding
Locus_51634_Transcript_1/1_Confidence_1.000_Length_300	novel protein dead (asp-glu-ala-asp) box polypeptide 20	F	GO:0005488	binding
Locus_19598_Transcript_1/1_Confidence_1.000_Length_299	conserved hypothetical protein [Pediculus humanus corporis]	F	GO:0005488	binding
Locus_33415_Transcript_1/1_Confidence_1.000_Length_299	ASPM [Felis catus]	P	GO:0009987	cellular process
Locus_38467_Transcript_1/1_Confidence_1.000_Length_299	adam 9	F	GO:0016787	hydrolase activity
Locus_43045_Transcript_1/1_Confidence_1.000_Length_299	glucuronyltransferase-S, putative [Pediculus humanus corporis]	F	GO:0016757	transferase activity, transferring glycosyl groups
Locus_12201_Transcript_1/1_Confidence_1.000_Length_298	wd repeat and fyve domain-containing	F	GO:0046872	metal ion binding
Locus_27849_Transcript_1/1_Confidence_1.000_Length_298	serine protease	F	GO:0016787	hydrolase activity
Locus_51908_Transcript_1/1_Confidence_1.000_Length_298	talin, putative [Ixodes scapularis]	C	GO:0044464	cell part
Locus_5904_Transcript_1/1_Confidence_1.000_Length_297	trypsin-like serine protease	F	GO:0016787	hydrolase activity
Locus_44269_Transcript_1/1_Confidence_1.000_Length_297	hypothetical protein BRAFLDRAFT_87901 [Branchiostoma floridae]	F	GO:0046872	metal ion binding
Locus_5309_Transcript_1/1_Confidence_1.000_Length_296	ZYRO0G16918p [Zygosaccharomyces rouxii]	F	GO:0003824	catalytic activity
Locus_25380_Transcript_1/1_Confidence_1.000_Length_296	loc100137687 protein	F	GO:0016740	transferase activity
Locus_8863_Transcript_1/1_Confidence_1.000_Length_295	d-aspartate oxidase	F	GO:0016641	oxidoreductase activity, acting on the CH-NH2 group of donors, oxygen as acceptor
Locus_44170_Transcript_1/1_Confidence_1.000_Length_295	pcca protein	F	GO:0003824	catalytic activity
Locus_43663_Transcript_1/1_Confidence_1.000_Length_294	dual specificity protein	F	GO:0016791	phosphatase activity
Locus_45184_Transcript_1/1_Confidence_1.000_Length_294	galactosyltransferase, putative [Ixodes scapularis]	F	GO:0016740	transferase activity
Locus_47827_Transcript_1/1_Confidence_1.000_Length_294	hypothetical protein TcasGA2_TC014755 [Tribolium castaneum]	F	GO:0016905	myosin heavy chain kinase activity
Locus_53934_Transcript_1/1_Confidence_1.000_Length_293	a kinase anchor	F	GO:0003824	catalytic activity
Locus_21360_Transcript_1/1_Confidence_1.000_Length_292	spindle assembly abnormal protein 6 (sas-6)	C	GO:0044424	intracellular part
Locus_45065_Transcript_1/1_Confidence_1.000_Length_292	receptor tyrosine phosphatase type r2a	F	GO:0016787	hydrolase activity
Locus_47875_Transcript_1/1_Confidence_1.000_Length_292	rest corepressor	F	GO:0003677	DNA binding
Locus_22780_Transcript_1/1_Confidence_1.000_Length_291	udp-glucuronosyltransferase 2b15	F	GO:0016740	transferase activity
Locus_22934_Transcript_1/1_Confidence_1.000_Length_291	low-density lipoprotein receptor	C	GO:0016020	membrane
Locus_49558_Transcript_1/1_Confidence_1.000_Length_291	dopamine beta-hydroxylase	F	GO:0004497	monooxygenase activity
Locus_11652_Transcript_1/1_Confidence_1.000_Length_290	j domain-containing protein	F	GO:0005515	protein binding
Locus_49094_Transcript_1/1_Confidence_1.000_Length_290	carrier protein	C	GO:0016020	membrane
Locus_42137_Transcript_1/1_Confidence_1.000_Length_289	hypothetical protein TRIADDRAFT_56013 [Trichoplax adhaerens]	F	GO:0003824	catalytic activity
Locus_44025_Transcript_1/1_Confidence_1.000_Length_289	member ras oncogene family	F	GO:0000166	nucleotide binding
Locus_52832_Transcript_1/1_Confidence_1.000_Length_289	ring finger	F	GO:0008270	zinc ion binding
Locus_22775_Transcript_1/1_Confidence_1.000_Length_288	ubiquitin carboxyl-terminal	F	GO:0008233	peptidase activity
Locus_33102_Transcript_1/1_Confidence_1.000_Length_287	tyrosine-protein kinase, putative [Pediculus humanus corporis]	F	GO:0016301	kinase activity
Locus_32040_Transcript_1/1_Confidence_1.000_Length_286	ABC transporter, putative [Ixodes scapularis]	F	GO:0016887	ATPase activity
Locus_18811_Transcript_1/1_Confidence_1.000_Length_285	hypothetical protein BRAFLDRAFT_66715 [Branchiostoma floridae]	F	GO:0005488	binding
Locus_51584_Transcript_1/1_Confidence_1.000_Length_284	oma1_rat ame: full=metalloendopeptidase mitochondrial ame: full=overlapping with the m-aaa protease 1 homolog flags: precursor	C	GO:0005739	mitochondrion
Locus_5905_Transcript_1/1_Confidence_1.000_Length_283	peptidase s1 and s6 chymotrypsin hap	F	GO:0016787	hydrolase activity
Locus_25920_Transcript_1/1_Confidence_1.000_Length_283	vacuolar protein-sorting	P	GO:0008104	protein localization
Locus_55942_Transcript_1/1_Confidence_1.000_Length_283	GE22106 [Drosophila yakuba]	F	GO:0005215	transporter activity
Locus_53703_Transcript_1/1_Confidence_1.000_Length_282	hypothetical protein AaeL_AAEL003403 [Aedes aegypti]	F	GO:0005488	binding
Locus_47575_Transcript_1/1_Confidence_1.000_Length_281	GM13432 [Drosophila sechellia]	F	GO:0008236	serine-type peptidase activity
Locus_50438_Transcript_1/1_Confidence_1.000_Length_281	zinc finger protein	F	GO:0005488	binding
Locus_51261_Transcript_1/1_Confidence_1.000_Length_281	conserved hypothetical protein [Pediculus humanus corporis]	F	GO:0005488	binding
Locus_24155_Transcript_1/1_Confidence_1.000_Length_280	sil1_xenla ame: full=nucleotide exchange factor sil1 flags: precursor	P	GO:0006810	transport
Locus_33549_Transcript_1/1_Confidence_1.000_Length_280	leucine-rich transmembrane	C	GO:0016021	integral to membrane
Locus_47238_Transcript_1/1_Confidence_1.000_Length_280	phosphatidylinositol n-acetylglucosaminyltransferase subunit	F	GO:0016740	transferase activity
Locus_50389_Transcript_1/1_Confidence_1.000_Length_280	GH23999 [Drosophila grimshawi]	P	GO:0006810	transport
Locus_17938_Transcript_1/1_Confidence_1.000_Length_279	hypothetical protein BRAFLDRAFT_59700 [Branchiostoma floridae]	P	GO:0016192	vesicle-mediated transport
Locus_30988_Transcript_1/1_Confidence_1.000_Length_279	GA23700 [Drosophila pseudoobscura pseudoobscura]	F	GO:0046872	metal ion binding
Locus_34815_Transcript_1/1_Confidence_1.000_Length_279	GI11904 [Drosophila mojavensis]	P	GO:0006659	phosphatidylserine biosynthetic process
Locus_43952_Transcript_1/1_Confidence_1.000_Length_279	dna mismatch repair protein	F	GO:0005488	binding
Locus_5818_Transcript_1/1_Confidence_1.000_Length_278	protein o-mannosyl-	F	GO:0016740	transferase activity
Locus_42273_Transcript_1/1_Confidence_1.000_Length_278	hypothetical protein TcasGA2_TC003141 [Tribolium castaneum]	F	GO:0005488	binding
Locus_46103_Transcript_1/1_Confidence_1.000_Length_276	GI11800 [Drosophila mojavensis]	F	GO:0016787	hydrolase activity
Locus_49670_Transcript_1/1_Confidence_1.000_Length_276	dnaj homolog subfamily c member 27 isoform 1	F	GO:0005488	binding
Locus_24483_Transcript_1/1_Confidence_1.000_Length_271	hypothetical protein BRAFLDRAFT_72612 [Branchiostoma floridae]	F	GO:0005488	binding
Locus_44444_Transcript_1/1_Confidence_1.000_Length_271	amino acid racemase	P	GO:0008152	metabolic process
Locus_53344_Transcript_1/1_Confidence_1.000_Length_271	actin binding	F	GO:0005488	binding
Locus_41612_Transcript_1/1_Confidence_1.000_Length_270	hypothetical protein BRAFLDRAFT_67316 [Branchiostoma floridae]	F	GO:0008081	phosphoric diester hydrolase activity
Locus_51644_Transcript_1/1_Confidence_1.000_Length_270	protein ariadne-	F	GO:0046872	metal ion binding
Locus_23904_Transcript_1/1_Confidence_1.000_Length_269	serine threonine protein	F	GO:0004672	protein kinase activity
Locus_32788_Transcript_1/1_Confidence_1.000_Length_269	sex-determining region y	F	GO:0003677	DNA binding
Locus_49502_Transcript_1/1_Confidence_1.000_Length_269	trm5_drops ame: full=trna (guanine -n1)-methyltransferase ame: full=m1g-methyltransferase ame: full=trna methyltransferase ame: full=trna methyltransferase 5 homolog	F	GO:0016740	transferase activity
Locus_11501_Transcript_1/1_Confidence_1.000_Length_268	dystrophin, putative [Ixodes scapularis]	F	GO:0016787	hydrolase activity
Locus_31963_Transcript_1/1_Confidence_1.000_Length_268	loc100158586 protein	F	GO:0005488	binding
Locus_50625_Transcript_1/1_Confidence_1.000_Length_268	tm129_chick ame: full=transmembrane protein 129 flags: precursor	C	GO:0016021	integral to membrane
Locus_53092_Transcript_1/1_Confidence_1.000_Length_268	acrosomal process isoform	F	GO:0005488	binding
Locus_22170_Transcript_1/1_Confidence_1.000_Length_267	zgc:175008 protein	F	GO:0005488	binding
Locus_38931_Transcript_1/1_Confidence_1.000_Length_267	nicotinic acetylcholine receptor subunit	C	GO:0016020	membrane
Locus_42412_Transcript_1/1_Confidence_1.000_Length_267	oxysterol-binding protein	P	GO:0006810	transport
Locus_49560_Transcript_1/1_Confidence_1.000_Length_267	f-box and wd domain	F	GO:0016905	myosin heavy chain kinase activity
Locus_7225_Transcript_1/1_Confidence_1.000_Length_266	transmembrane serine 9	F	GO:0003824	catalytic activity
Locus_17463_Transcript_1/1_Confidence_1.000_Length_266	loc100125144 protein	F	GO:0016491	oxidoreductase activity
Locus_41746_Transcript_1/1_Confidence_1.000_Length_266	wd repeat and fyve domain-containing	F	GO:0046872	metal ion binding
Locus_50950_Transcript_1/1_Confidence_1.000_Length_266	neurobeachin [Aedes aegypti]	F	GO:0005488	binding
Locus_15144_Transcript_1/1_Confidence_1.000_Length_265	beta-transducin, putative [Ixodes scapularis]	F	GO:0016905	myosin heavy chain kinase activity
Locus_48737_Transcript_1/1_Confidence_1.000_Length_264	chitinase, putative [Ixodes scapularis]	F	GO:0016787	hydrolase activity
Locus_6285_Transcript_1/1_Confidence_1.000_Length_263	s1a subfamily	F	GO:0008233	peptidase activity
Locus_41312_Transcript_1/1_Confidence_1.000_Length_263	rab gdp gtp exchange	P	GO:0007165	signal transduction
Locus_53820_Transcript_1/1_Confidence_1.000_Length_263	GK11626 [Drosophila willistoni]	F	GO:0005488	binding
Locus_43346_Transcript_1/1_Confidence_1.000_Length_262	im:7163166 protein	C	GO:0005801	cis-Golgi network
Locus_14676_Transcript_1/1_Confidence_1.000_Length_261	enhancer of ezh	F	GO:0003677	DNA binding
Locus_21090_Transcript_1/1_Confidence_1.000_Length_261	type ii transmembrane	C	GO:0016021	integral to membrane
Locus_44044_Transcript_1/1_Confidence_1.000_Length_261	hypothetical protein TcasGA2_TC004712 [Tribolium castaneum]	F	GO:0042578	phosphoric ester hydrolase activity
Locus_41106_Transcript_1/1_Confidence_1.000_Length_260	1-o-acylceramide synthase	F	GO:0016740	transferase activity
Locus_47448_Transcript_1/1_Confidence_1.000_Length_260	cysteine sulfinic acid	F	GO:0016829	lyase activity
Locus_34961_Transcript_1/1_Confidence_1.000_Length_259	hypothetical protein IscW_ISCW000600 [Ixodes scapularis]	F	GO:0046872	metal ion binding
Locus_43725_Transcript_1/1_Confidence_1.000_Length_259	sulfatase-modifying factor 1	F	GO:0005488	binding
Locus_48992_Transcript_1/1_Confidence_1.000_Length_259	shifted [Tribolium castaneum]	F	GO:0004713	protein tyrosine kinase activity
Locus_50605_Transcript_1/1_Confidence_1.000_Length_259	beta3-glucuronyltransferase [Takifugu rubripes]	F	GO:0016757	transferase activity, transferring glycosyl groups
Locus_54589_Transcript_1/1_Confidence_1.000_Length_259	sugar transporter, putative [Pediculus humanus corporis]	P	GO:0006810	transport
Locus_43991_Transcript_1/1_Confidence_1.000_Length_256	GI22780 [Drosophila mojavensis]	F	GO:0008233	peptidase activity
Locus_54117_Transcript_1/1_Confidence_1.000_Length_256	apoptotic cysteine	F	GO:0016787	hydrolase activity
Locus_29846_Transcript_1/1_Confidence_1.000_Length_255	hypothetical protein TRIADDRAFT_49816 [Trichoplax adhaerens]	F	GO:0005488	binding
Locus_30009_Transcript_1/1_Confidence_1.000_Length_255	conserved hypothetical protein [Pediculus humanus corporis]	F	GO:0008233	peptidase activity
Locus_41232_Transcript_1/1_Confidence_1.000_Length_255	kakapo [Culex quinquefasciatus]	F	GO:0003779	actin binding
Locus_52419_Transcript_1/1_Confidence_1.000_Length_255	GE13191 [Drosophila yakuba]	F	GO:0016740	transferase activity
Locus_36610_Transcript_1/1_Confidence_1.000_Length_254	GD25627 [Drosophila simulans]	P	GO:0006810	transport
Locus_46903_Transcript_1/1_Confidence_1.000_Length_254	tyrosine-protein kinase ryk	F	GO:0016301	kinase activity
Locus_48641_Transcript_1/1_Confidence_1.000_Length_254	excision repair cross-complementing rodent repair complementation group 1	F	GO:0003677	DNA binding
Locus_45412_Transcript_1/1_Confidence_1.000_Length_253	niemann-pick type c1 domain-containing	C	GO:0016020	membrane
Locus_48514_Transcript_1/1_Confidence_1.000_Length_253	conserved hypothetical protein [Ixodes scapularis]	F	GO:0005488	binding
Locus_17691_Transcript_1/1_Confidence_1.000_Length_252	histone h3	F	GO:0016740	transferase activity
Locus_33838_Transcript_1/1_Confidence_1.000_Length_252	zgc:173617 protein	F	GO:0005488	binding
Locus_45414_Transcript_1/1_Confidence_1.000_Length_252	arrestin 1	P	GO:0007165	signal transduction
Locus_19532_Transcript_1/1_Confidence_1.000_Length_251	cadherin 23	C	GO:0016020	membrane
Locus_27071_Transcript_1/1_Confidence_1.000_Length_251	GM26456 [Drosophila sechellia]	P	GO:0007165	signal transduction
Locus_28052_Transcript_1/1_Confidence_1.000_Length_251	cell growth regulator with ring finger	F	GO:0046872	metal ion binding
Locus_30030_Transcript_1/1_Confidence_1.000_Length_251	cytochrome P450, putative [Ixodes scapularis]	F	GO:0016491	oxidoreductase activity
Locus_43482_Transcript_1/1_Confidence_1.000_Length_250	GE20355 [Drosophila yakuba]	F	GO:0016740	transferase activity
Locus_45439_Transcript_1/1_Confidence_1.000_Length_250	sodium-dependent multivitamin transporter	P	GO:0006810	transport
Locus_45535_Transcript_1/1_Confidence_1.000_Length_249	carnitine o-acyltransferase	F	GO:0016746	transferase activity, transferring acyl groups
Locus_12194_Transcript_1/1_Confidence_1.000_Length_248	blood meal-induced protein	F	GO:0008270	zinc ion binding
Locus_32905_Transcript_1/1_Confidence_1.000_Length_248	coagulation factor	F	GO:0008233	peptidase activity
Locus_44533_Transcript_1/1_Confidence_1.000_Length_248	dopamine beta hydroxylase	F	GO:0003824	catalytic activity
Locus_55680_Transcript_1/1_Confidence_1.000_Length_248	peptidase s1 and s6 chymotrypsin hap	F	GO:0008233	peptidase activity
Locus_55749_Transcript_1/1_Confidence_1.000_Length_248	peptidase s1 and s6 chymotrypsin hap	F	GO:0008233	peptidase activity
Locus_56402_Transcript_1/1_Confidence_1.000_Length_234	laccase-1-like isoform 2	F	GO:0046872	metal ion binding
Locus_55866_Transcript_1/1_Confidence_1.000_Length_229	peptidase s1 and s6 chymotrypsin hap	F	GO:0008233	peptidase activity
Locus_29595_Transcript_1/1_Confidence_1.000_Length_227	decr1 protein	P	GO:0008152	metabolic process
Locus_1973_Transcript_1/2_Confidence_1.000_Length_2143	zinc finger protein	F	GO:0003676	nucleic acid binding
Locus_1973_Transcript_1/2_Confidence_1.000_Length_2143	zinc finger protein	F	GO:0046872	metal ion binding
Locus_1973_Transcript_2/2_Confidence_1.000_Length_2143	zinc finger protein	F	GO:0003676	nucleic acid binding
Locus_1973_Transcript_2/2_Confidence_1.000_Length_2143	zinc finger protein	F	GO:0046872	metal ion binding
Locus_2303_Transcript_1/1_Confidence_1.000_Length_2125	williams-beuren syndrome chromosome region 1 homolog	F	GO:0003676	nucleic acid binding
Locus_2303_Transcript_1/1_Confidence_1.000_Length_2125	williams-beuren syndrome chromosome region 1 homolog	F	GO:0000166	nucleotide binding
Locus_981_Transcript_1/4_Confidence_0.556_Length_1194	valyl-trna synthetase	F	GO:0016874	ligase activity
Locus_981_Transcript_1/4_Confidence_0.556_Length_1194	valyl-trna synthetase	P	GO:0006412	translation
Locus_1418_Transcript_1/5_Confidence_0.500_Length_6126	udp-n-acetylglucosamine--peptide n-	F	GO:0042802	identical protein binding
Locus_1418_Transcript_1/5_Confidence_0.500_Length_6126	udp-n-acetylglucosamine--peptide n-	F	GO:0016757	transferase activity, transferring glycosyl groups
Locus_3186_Transcript_2/3_Confidence_0.714_Length_3724	ubiquitin-conjugating enzyme e2 h	F	GO:0005524	ATP binding
Locus_3186_Transcript_2/3_Confidence_0.714_Length_3724	ubiquitin-conjugating enzyme e2 h	F	GO:0016881	acid-amino acid ligase activity
Locus_3186_Transcript_3/3_Confidence_0.714_Length_3720	ubiquitin-conjugating enzyme e2 h	F	GO:0005524	ATP binding
Locus_3186_Transcript_3/3_Confidence_0.714_Length_3720	ubiquitin-conjugating enzyme e2 h	F	GO:0016881	acid-amino acid ligase activity
Locus_3289_Transcript_1/1_Confidence_1.000_Length_2989	ubiquitin protein	F	GO:0004842	ubiquitin-protein ligase activity
Locus_3289_Transcript_1/1_Confidence_1.000_Length_2989	ubiquitin protein	P	GO:0016567	protein ubiquitination
Locus_236_Transcript_2/2_Confidence_1.000_Length_4203	tripartite motif protein isoform cra_a	C	GO:0005737	cytoplasm
Locus_236_Transcript_2/2_Confidence_1.000_Length_4203	tripartite motif protein isoform cra_a	F	GO:0005515	protein binding
Locus_267_Transcript_3/3_Confidence_0.600_Length_3588	trak1 protein	C	GO:0005768	endosome
Locus_267_Transcript_3/3_Confidence_0.600_Length_3588	trak1 protein	F	GO:0050811	GABA receptor binding
Locus_475_Transcript_3/3_Confidence_0.600_Length_2648	spry domain-containing socs box	C	GO:0005622	intracellular
Locus_475_Transcript_3/3_Confidence_0.600_Length_2648	spry domain-containing socs box	N	GO:0035556
Locus_475_Transcript_1/3_Confidence_0.600_Length_2579	spry domain-containing socs box	C	GO:0005622	intracellular
Locus_475_Transcript_1/3_Confidence_0.600_Length_2579	spry domain-containing socs box	N	GO:0035556
Locus_475_Transcript_2/3_Confidence_0.400_Length_2229	spry domain-containing socs box	C	GO:0005622	intracellular
Locus_475_Transcript_2/3_Confidence_0.400_Length_2229	spry domain-containing socs box	N	GO:0035556
Locus_24_Transcript_1/1_Confidence_1.000_Length_1461	sodium glucose	C	GO:0016020	membrane
Locus_24_Transcript_1/1_Confidence_1.000_Length_1461	sodium glucose	P	GO:0006811	ion transport
Locus_3073_Transcript_1/1_Confidence_1.000_Length_3544	signal peptide peptidase-like 3-like isoform 1	C	GO:0016021	integral to membrane
Locus_3073_Transcript_1/1_Confidence_1.000_Length_3544	signal peptide peptidase-like 3-like isoform 1	F	GO:0004190	aspartic-type endopeptidase activity
Locus_2032_Transcript_1/5_Confidence_0.692_Length_4064	signal peptide peptidase	C	GO:0016021	integral to membrane
Locus_2032_Transcript_1/5_Confidence_0.692_Length_4064	signal peptide peptidase	F	GO:0004190	aspartic-type endopeptidase activity
Locus_2032_Transcript_4/5_Confidence_0.692_Length_4064	signal peptide peptidase	C	GO:0016021	integral to membrane
Locus_2032_Transcript_4/5_Confidence_0.692_Length_4064	signal peptide peptidase	F	GO:0004190	aspartic-type endopeptidase activity
Locus_2032_Transcript_5/5_Confidence_0.692_Length_4064	signal peptide peptidase	C	GO:0016021	integral to membrane
Locus_2032_Transcript_5/5_Confidence_0.692_Length_4064	signal peptide peptidase	F	GO:0004190	aspartic-type endopeptidase activity
Locus_2032_Transcript_3/5_Confidence_0.692_Length_4063	signal peptide peptidase	C	GO:0016021	integral to membrane
Locus_2032_Transcript_3/5_Confidence_0.692_Length_4063	signal peptide peptidase	F	GO:0004190	aspartic-type endopeptidase activity
Locus_2032_Transcript_2/5_Confidence_0.538_Length_4061	signal peptide peptidase	C	GO:0016021	integral to membrane
Locus_2032_Transcript_2/5_Confidence_0.538_Length_4061	signal peptide peptidase	F	GO:0004190	aspartic-type endopeptidase activity
Locus_2890_Transcript_1/3_Confidence_0.714_Length_2873	sgpl1 protein	P	GO:0044237	cellular metabolic process
Locus_2890_Transcript_1/3_Confidence_0.714_Length_2873	sgpl1 protein	F	GO:0016829	lyase activity
Locus_2890_Transcript_3/3_Confidence_0.714_Length_2812	sgpl1 protein	P	GO:0044237	cellular metabolic process
Locus_2890_Transcript_3/3_Confidence_0.714_Length_2812	sgpl1 protein	F	GO:0016829	lyase activity
Locus_2890_Transcript_2/3_Confidence_0.714_Length_2810	sgpl1 protein	P	GO:0044237	cellular metabolic process
Locus_2890_Transcript_2/3_Confidence_0.714_Length_2810	sgpl1 protein	F	GO:0016829	lyase activity
Locus_3204_Transcript_3/4_Confidence_0.375_Length_2370	serine threonine-protein kinase vrk1	F	GO:0005488	binding
Locus_3204_Transcript_3/4_Confidence_0.375_Length_2370	serine threonine-protein kinase vrk1	F	GO:0004672	protein kinase activity
Locus_2806_Transcript_2/2_Confidence_1.000_Length_2300	rho-type guanine exchange isoform e	F	GO:0005085	guanyl-nucleotide exchange factor activity
Locus_2806_Transcript_2/2_Confidence_1.000_Length_2300	rho-type guanine exchange isoform e	P	GO:0050807	regulation of synapse organization
Locus_2806_Transcript_1/2_Confidence_1.000_Length_2166	rho-type guanine exchange isoform e	F	GO:0005085	guanyl-nucleotide exchange factor activity
Locus_2806_Transcript_1/2_Confidence_1.000_Length_2166	rho-type guanine exchange isoform e	P	GO:0050807	regulation of synapse organization
Locus_524_Transcript_1/2_Confidence_1.000_Length_2101	rho guanine dissociation factor isoform 2	C	GO:0005737	cytoplasm
Locus_524_Transcript_1/2_Confidence_1.000_Length_2101	rho guanine dissociation factor isoform 2	F	GO:0005094	Rho GDP-dissociation inhibitor activity
Locus_524_Transcript_2/2_Confidence_1.000_Length_1980	rho guanine dissociation factor isoform 2	C	GO:0005737	cytoplasm
Locus_524_Transcript_2/2_Confidence_1.000_Length_1980	rho guanine dissociation factor isoform 2	F	GO:0005094	Rho GDP-dissociation inhibitor activity
Locus_2447_Transcript_1/1_Confidence_1.000_Length_558	regulator of g protein signaling	F	GO:0004871	signal transducer activity
Locus_2447_Transcript_1/1_Confidence_1.000_Length_558	regulator of g protein signaling	P	GO:0050794	regulation of cellular process
Locus_1192_Transcript_1/1_Confidence_1.000_Length_1836	pyruvate dehydrogenase	F	GO:0003824	catalytic activity
Locus_1192_Transcript_1/1_Confidence_1.000_Length_1836	pyruvate dehydrogenase	P	GO:0008152	metabolic process
Locus_1375_Transcript_1/1_Confidence_1.000_Length_2580	protein phosphatase 2c gamma	F	GO:0004721	phosphoprotein phosphatase activity
Locus_1375_Transcript_1/1_Confidence_1.000_Length_2580	protein phosphatase 2c gamma	P	GO:0008152	metabolic process
Locus_513_Transcript_1/1_Confidence_1.000_Length_798	protein EMSY, putative [Ixodes scapularis]	F	GO:0004402	histone acetyltransferase activity
Locus_513_Transcript_1/1_Confidence_1.000_Length_798	protein EMSY, putative [Ixodes scapularis]	P	GO:0016573	histone acetylation
Locus_1033_Transcript_1/3_Confidence_0.714_Length_2275	probable small nuclear ribonucleoprotein sm d1-like	F	GO:0003676	nucleic acid binding
Locus_1033_Transcript_1/3_Confidence_0.714_Length_2275	probable small nuclear ribonucleoprotein sm d1-like	C	GO:0030529	ribonucleoprotein complex
Locus_1033_Transcript_3/3_Confidence_0.714_Length_2275	probable small nuclear ribonucleoprotein sm d1-like	F	GO:0003676	nucleic acid binding
Locus_1033_Transcript_3/3_Confidence_0.714_Length_2275	probable small nuclear ribonucleoprotein sm d1-like	C	GO:0030529	ribonucleoprotein complex
Locus_1033_Transcript_2/3_Confidence_0.714_Length_2273	probable small nuclear ribonucleoprotein sm d1-like	F	GO:0003676	nucleic acid binding
Locus_1033_Transcript_2/3_Confidence_0.714_Length_2273	probable small nuclear ribonucleoprotein sm d1-like	C	GO:0030529	ribonucleoprotein complex
Locus_3397_Transcript_1/1_Confidence_1.000_Length_1233	probable cytosolic iron-sulfur protein assembly protein ciao1-like	P	GO:0016226	iron-sulfur cluster assembly
Locus_3397_Transcript_1/1_Confidence_1.000_Length_1233	probable cytosolic iron-sulfur protein assembly protein ciao1-like	N	GO:0071817
Locus_940_Transcript_1/2_Confidence_1.000_Length_3947	ppm1b protein	F	GO:0046872	metal ion binding
Locus_940_Transcript_1/2_Confidence_1.000_Length_3947	ppm1b protein	F	GO:0004721	phosphoprotein phosphatase activity
Locus_940_Transcript_2/2_Confidence_1.000_Length_3779	ppm1b protein	F	GO:0046872	metal ion binding
Locus_940_Transcript_2/2_Confidence_1.000_Length_3779	ppm1b protein	F	GO:0004721	phosphoprotein phosphatase activity
Locus_2645_Transcript_1/1_Confidence_1.000_Length_2262	phosphopantothenoylcysteine decarboxylase	P	GO:0008152	metabolic process
Locus_2645_Transcript_1/1_Confidence_1.000_Length_2262	phosphopantothenoylcysteine decarboxylase	F	GO:0004633	phosphopantothenoylcysteine decarboxylase activity
Locus_1126_Transcript_1/1_Confidence_1.000_Length_1890	phospholipase c beta	F	GO:0004629	phospholipase C activity
Locus_1126_Transcript_1/1_Confidence_1.000_Length_1890	phospholipase c beta	P	GO:0007165	signal transduction
Locus_1414_Transcript_1/1_Confidence_1.000_Length_2886	ogfd1_ponab ame: full=2-oxoglutarate and iron-dependent oxygenase domain-containing protein 1	F	GO:0016491	oxidoreductase activity
Locus_1414_Transcript_1/1_Confidence_1.000_Length_2886	ogfd1_ponab ame: full=2-oxoglutarate and iron-dependent oxygenase domain-containing protein 1	F	GO:0005488	binding
Locus_1418_Transcript_3/5_Confidence_0.400_Length_940	o-linked n-acetylglucosamine ogt	F	GO:0005488	binding
Locus_1418_Transcript_3/5_Confidence_0.400_Length_940	o-linked n-acetylglucosamine ogt	F	GO:0016740	transferase activity
Locus_3025_Transcript_1/3_Confidence_0.667_Length_3033	nicotinamide mononucleotide	P	GO:0009058	biosynthetic process
Locus_3025_Transcript_1/3_Confidence_0.667_Length_3033	nicotinamide mononucleotide	F	GO:0016779	nucleotidyltransferase activity
Locus_3025_Transcript_3/3_Confidence_0.667_Length_2967	nicotinamide mononucleotide	P	GO:0009058	biosynthetic process
Locus_3025_Transcript_3/3_Confidence_0.667_Length_2967	nicotinamide mononucleotide	F	GO:0016779	nucleotidyltransferase activity
Locus_3025_Transcript_2/3_Confidence_0.667_Length_1591	nicotinamide mononucleotide	P	GO:0009058	biosynthetic process
Locus_3025_Transcript_2/3_Confidence_0.667_Length_1591	nicotinamide mononucleotide	F	GO:0016779	nucleotidyltransferase activity
Locus_1273_Transcript_1/1_Confidence_1.000_Length_1073	negative elongation factor	F	GO:0003746	translation elongation factor activity
Locus_1273_Transcript_1/1_Confidence_1.000_Length_1073	negative elongation factor	P	GO:0006414	translational elongation
Locus_3249_Transcript_1/1_Confidence_1.000_Length_2019	n-acetyl galactosaminyl transferase 6	C	GO:0016020	membrane
Locus_3249_Transcript_1/1_Confidence_1.000_Length_2019	n-acetyl galactosaminyl transferase 6	F	GO:0016740	transferase activity
Locus_3063_Transcript_1/2_Confidence_1.000_Length_1478	msrb1_bovin ame: full=methionine-r-sulfoxide reductase b1 short= 1 ame: full=selenoprotein x short=	C	GO:0044424	intracellular part
Locus_3063_Transcript_1/2_Confidence_1.000_Length_1478	msrb1_bovin ame: full=methionine-r-sulfoxide reductase b1 short= 1 ame: full=selenoprotein x short=	F	GO:0016491	oxidoreductase activity
Locus_512_Transcript_1/2_Confidence_1.000_Length_2965	mitochondrial dicarboxylate	P	GO:0006810	transport
Locus_512_Transcript_1/2_Confidence_1.000_Length_2965	mitochondrial dicarboxylate	C	GO:0016021	integral to membrane
Locus_512_Transcript_2/2_Confidence_1.000_Length_2965	mitochondrial dicarboxylate	P	GO:0006810	transport
Locus_512_Transcript_2/2_Confidence_1.000_Length_2965	mitochondrial dicarboxylate	C	GO:0016021	integral to membrane
Locus_2509_Transcript_1/3_Confidence_0.714_Length_4952	microtubule-associated serine threonine-protein	F	GO:0005488	binding
Locus_2509_Transcript_1/3_Confidence_0.714_Length_4952	microtubule-associated serine threonine-protein	F	GO:0004672	protein kinase activity
Locus_2310_Transcript_1/1_Confidence_1.000_Length_2465	mgc97780 protein	P	GO:0006548	histidine catabolic process
Locus_2310_Transcript_1/1_Confidence_1.000_Length_2465	mgc97780 protein	F	GO:0016153	urocanate hydratase activity
Locus_786_Transcript_1/3_Confidence_0.714_Length_3833	membrane-associated protein	F	GO:0032440	2-alkenal reductase activity
Locus_786_Transcript_1/3_Confidence_0.714_Length_3833	membrane-associated protein	P	GO:0055114	oxidation reduction
Locus_786_Transcript_3/3_Confidence_0.714_Length_3833	membrane-associated protein	F	GO:0032440	2-alkenal reductase activity
Locus_786_Transcript_3/3_Confidence_0.714_Length_3833	membrane-associated protein	P	GO:0055114	oxidation reduction
Locus_2675_Transcript_1/1_Confidence_1.000_Length_263	low-affinity cationic amino acid	C	GO:0016020	membrane
Locus_2675_Transcript_1/1_Confidence_1.000_Length_263	low-affinity cationic amino acid	P	GO:0055085	transmembrane transport
Locus_1756_Transcript_1/9_Confidence_0.318_Length_2408	isoform c	P	GO:0009987	cellular process
Locus_1756_Transcript_1/9_Confidence_0.318_Length_2408	isoform c	C	GO:0005578	proteinaceous extracellular matrix
Locus_653_Transcript_2/2_Confidence_1.000_Length_2139	isoform a	C	GO:0017146	N-methyl-D-aspartate selective glutamate receptor complex
Locus_653_Transcript_2/2_Confidence_1.000_Length_2139	isoform a	F	GO:0004972	N-methyl-D-aspartate selective glutamate receptor activity
Locus_2902_Transcript_1/1_Confidence_1.000_Length_843	isoform a	F	GO:0008168	methyltransferase activity
Locus_2902_Transcript_1/1_Confidence_1.000_Length_843	isoform a	P	GO:0032259	methylation
Locus_3254_Transcript_1/1_Confidence_1.000_Length_2207	inositol hexaphosphate kinase 2	P	GO:0007224	smoothened signaling pathway
Locus_3254_Transcript_1/1_Confidence_1.000_Length_2207	inositol hexaphosphate kinase 2	P	GO:0048522	positive regulation of cellular process
Locus_2421_Transcript_1/2_Confidence_1.000_Length_3162	if4e_aplca ame: full=eukaryotic translation initiation factor 4e short=eif-4e short=eif4e ame: full=eif-4f 25 kda subunit ame: full=mrna cap-binding protein	F	GO:0003723	RNA binding
Locus_2421_Transcript_1/2_Confidence_1.000_Length_3162	if4e_aplca ame: full=eukaryotic translation initiation factor 4e short=eif-4e short=eif4e ame: full=eif-4f 25 kda subunit ame: full=mrna cap-binding protein	P	GO:0006412	translation
Locus_2421_Transcript_2/2_Confidence_1.000_Length_3153	if4e_aplca ame: full=eukaryotic translation initiation factor 4e short=eif-4e short=eif4e ame: full=eif-4f 25 kda subunit ame: full=mrna cap-binding protein	F	GO:0003723	RNA binding
Locus_2421_Transcript_2/2_Confidence_1.000_Length_3153	if4e_aplca ame: full=eukaryotic translation initiation factor 4e short=eif-4e short=eif4e ame: full=eif-4f 25 kda subunit ame: full=mrna cap-binding protein	P	GO:0006412	translation
Locus_2978_Transcript_1/3_Confidence_0.714_Length_4481	hypothetical protein TcasGA2_TC006471 [Tribolium castaneum]	F	GO:0004467	long-chain-fatty-acid-CoA ligase activity
Locus_2978_Transcript_1/3_Confidence_0.714_Length_4481	hypothetical protein TcasGA2_TC006471 [Tribolium castaneum]	P	GO:0008152	metabolic process
Locus_2978_Transcript_3/3_Confidence_0.714_Length_4480	hypothetical protein TcasGA2_TC006471 [Tribolium castaneum]	F	GO:0004467	long-chain-fatty-acid-CoA ligase activity
Locus_2978_Transcript_3/3_Confidence_0.714_Length_4480	hypothetical protein TcasGA2_TC006471 [Tribolium castaneum]	P	GO:0008152	metabolic process
Locus_2978_Transcript_2/3_Confidence_0.714_Length_4477	hypothetical protein TcasGA2_TC006471 [Tribolium castaneum]	F	GO:0004467	long-chain-fatty-acid-CoA ligase activity
Locus_2978_Transcript_2/3_Confidence_0.714_Length_4477	hypothetical protein TcasGA2_TC006471 [Tribolium castaneum]	P	GO:0008152	metabolic process
Locus_2826_Transcript_2/2_Confidence_1.000_Length_1928	hypothetical protein TRIADDRAFT_27568 [Trichoplax adhaerens]	F	GO:0016491	oxidoreductase activity
Locus_2826_Transcript_2/2_Confidence_1.000_Length_1928	hypothetical protein TRIADDRAFT_27568 [Trichoplax adhaerens]	P	GO:0008152	metabolic process
Locus_2826_Transcript_1/2_Confidence_1.000_Length_1711	hypothetical protein TRIADDRAFT_27568 [Trichoplax adhaerens]	F	GO:0016491	oxidoreductase activity
Locus_2826_Transcript_1/2_Confidence_1.000_Length_1711	hypothetical protein TRIADDRAFT_27568 [Trichoplax adhaerens]	P	GO:0008152	metabolic process
Locus_3312_Transcript_1/1_Confidence_1.000_Length_3259	hipk, putative [Pediculus humanus corporis]	F	GO:0004672	protein kinase activity
Locus_3312_Transcript_1/1_Confidence_1.000_Length_3259	hipk, putative [Pediculus humanus corporis]	F	GO:0000166	nucleotide binding
Locus_223_Transcript_1/1_Confidence_1.000_Length_671	glycoprotein hormone beta-5	C	GO:0005576	extracellular region
Locus_223_Transcript_1/1_Confidence_1.000_Length_671	glycoprotein hormone beta-5	F	GO:0005179	hormone activity
Locus_991_Transcript_1/1_Confidence_1.000_Length_2246	glycine cleavage system h	C	GO:0005960	glycine cleavage complex
Locus_991_Transcript_1/1_Confidence_1.000_Length_2246	glycine cleavage system h	P	GO:0019464	glycine decarboxylation via glycine cleavage system
Locus_2184_Transcript_1/2_Confidence_1.000_Length_3552	glutamate-gated chloride channel	F	GO:0008068	extracellular-glutamate-gated chloride channel activity
Locus_2184_Transcript_1/2_Confidence_1.000_Length_3552	glutamate-gated chloride channel	C	GO:0005886	plasma membrane
Locus_2184_Transcript_2/2_Confidence_1.000_Length_3537	glutamate-gated chloride channel	F	GO:0008068	extracellular-glutamate-gated chloride channel activity
Locus_2184_Transcript_2/2_Confidence_1.000_Length_3537	glutamate-gated chloride channel	C	GO:0005886	plasma membrane
Locus_2420_Transcript_1/1_Confidence_1.000_Length_866	glutamate receptor delta-1 subunit	C	GO:0044464	cell part
Locus_2420_Transcript_1/1_Confidence_1.000_Length_866	glutamate receptor delta-1 subunit	F	GO:0005215	transporter activity
Locus_2211_Transcript_1/3_Confidence_0.500_Length_1685	g-protein gamma	C	GO:0016020	membrane
Locus_2211_Transcript_1/3_Confidence_0.500_Length_1685	g-protein gamma	P	GO:0007165	signal transduction
Locus_283_Transcript_1/1_Confidence_1.000_Length_3482	g t mismatch-specific thymine dna	P	GO:0006281	DNA repair
Locus_283_Transcript_1/1_Confidence_1.000_Length_3482	g t mismatch-specific thymine dna	F	GO:0016799	hydrolase activity, hydrolyzing N-glycosyl compounds
Locus_1719_Transcript_1/4_Confidence_0.700_Length_3190	fucosyltransferase, putative [Ixodes scapularis]	F	GO:0016757	transferase activity, transferring glycosyl groups
Locus_1719_Transcript_1/4_Confidence_0.700_Length_3190	fucosyltransferase, putative [Ixodes scapularis]	C	GO:0016020	membrane
Locus_1719_Transcript_2/4_Confidence_0.700_Length_3190	fucosyltransferase, putative [Ixodes scapularis]	F	GO:0016757	transferase activity, transferring glycosyl groups
Locus_1719_Transcript_2/4_Confidence_0.700_Length_3190	fucosyltransferase, putative [Ixodes scapularis]	C	GO:0016020	membrane
Locus_1719_Transcript_4/4_Confidence_0.700_Length_3190	fucosyltransferase, putative [Ixodes scapularis]	F	GO:0016757	transferase activity, transferring glycosyl groups
Locus_1719_Transcript_4/4_Confidence_0.700_Length_3190	fucosyltransferase, putative [Ixodes scapularis]	C	GO:0016020	membrane
Locus_1719_Transcript_3/4_Confidence_0.600_Length_2379	fucosyltransferase, putative [Ixodes scapularis]	F	GO:0016757	transferase activity, transferring glycosyl groups
Locus_1719_Transcript_3/4_Confidence_0.600_Length_2379	fucosyltransferase, putative [Ixodes scapularis]	C	GO:0016020	membrane
Locus_260_Transcript_1/1_Confidence_1.000_Length_6675	fatty acid	F	GO:0016491	oxidoreductase activity
Locus_260_Transcript_1/1_Confidence_1.000_Length_6675	fatty acid	F	GO:0016297	acyl-[acyl-carrier-protein] hydrolase activity
Locus_2845_Transcript_1/2_Confidence_1.000_Length_1857	endothelial transcription factor gata-	P	GO:0006351	transcription, DNA-dependent
Locus_2845_Transcript_1/2_Confidence_1.000_Length_1857	endothelial transcription factor gata-	F	GO:0005488	binding
Locus_2845_Transcript_2/2_Confidence_1.000_Length_1857	endothelial transcription factor gata-	P	GO:0006351	transcription, DNA-dependent
Locus_2845_Transcript_2/2_Confidence_1.000_Length_1857	endothelial transcription factor gata-	F	GO:0005488	binding
Locus_2021_Transcript_1/7_Confidence_0.684_Length_3968	elongation factor-2 kinase	F	GO:0005488	binding
Locus_2021_Transcript_1/7_Confidence_0.684_Length_3968	elongation factor-2 kinase	F	GO:0016772	transferase activity, transferring phosphorus-containing groups
Locus_2021_Transcript_2/7_Confidence_0.684_Length_3968	elongation factor-2 kinase	F	GO:0005488	binding
Locus_2021_Transcript_2/7_Confidence_0.684_Length_3968	elongation factor-2 kinase	F	GO:0016772	transferase activity, transferring phosphorus-containing groups
Locus_2021_Transcript_3/7_Confidence_0.684_Length_3968	elongation factor-2 kinase	F	GO:0005488	binding
Locus_2021_Transcript_3/7_Confidence_0.684_Length_3968	elongation factor-2 kinase	F	GO:0016772	transferase activity, transferring phosphorus-containing groups
Locus_2021_Transcript_5/7_Confidence_0.684_Length_3968	elongation factor-2 kinase	F	GO:0005488	binding
Locus_2021_Transcript_5/7_Confidence_0.684_Length_3968	elongation factor-2 kinase	F	GO:0016772	transferase activity, transferring phosphorus-containing groups
Locus_2021_Transcript_6/7_Confidence_0.579_Length_3968	elongation factor-2 kinase	F	GO:0005488	binding
Locus_2021_Transcript_6/7_Confidence_0.579_Length_3968	elongation factor-2 kinase	F	GO:0016772	transferase activity, transferring phosphorus-containing groups
Locus_2021_Transcript_7/7_Confidence_0.684_Length_3968	elongation factor-2 kinase	F	GO:0005488	binding
Locus_2021_Transcript_7/7_Confidence_0.684_Length_3968	elongation factor-2 kinase	F	GO:0016772	transferase activity, transferring phosphorus-containing groups
Locus_2021_Transcript_4/7_Confidence_0.684_Length_3967	elongation factor-2 kinase	F	GO:0005488	binding
Locus_2021_Transcript_4/7_Confidence_0.684_Length_3967	elongation factor-2 kinase	F	GO:0016772	transferase activity, transferring phosphorus-containing groups
Locus_1854_Transcript_1/2_Confidence_1.000_Length_2558	dihydrolipoamide acetyltransferase component of pyruvate dehydrogenase	P	GO:0008152	metabolic process
Locus_1854_Transcript_1/2_Confidence_1.000_Length_2558	dihydrolipoamide acetyltransferase component of pyruvate dehydrogenase	F	GO:0016746	transferase activity, transferring acyl groups
Locus_1854_Transcript_2/2_Confidence_1.000_Length_2556	dihydrolipoamide acetyltransferase component of pyruvate dehydrogenase	P	GO:0008152	metabolic process
Locus_1854_Transcript_2/2_Confidence_1.000_Length_2556	dihydrolipoamide acetyltransferase component of pyruvate dehydrogenase	F	GO:0016746	transferase activity, transferring acyl groups
Locus_584_Transcript_1/1_Confidence_1.000_Length_2843	dead box atp-dependent rna helicase	F	GO:0016787	hydrolase activity
Locus_584_Transcript_1/1_Confidence_1.000_Length_2843	dead box atp-dependent rna helicase	F	GO:0005488	binding
Locus_1981_Transcript_1/3_Confidence_0.714_Length_4441	cytosolic purine 5 -	F	GO:0008253	5'-nucleotidase activity
Locus_1981_Transcript_1/3_Confidence_0.714_Length_4441	cytosolic purine 5 -	F	GO:0046872	metal ion binding
Locus_1981_Transcript_2/3_Confidence_0.714_Length_4441	cytosolic purine 5 -	F	GO:0008253	5'-nucleotidase activity
Locus_1981_Transcript_2/3_Confidence_0.714_Length_4441	cytosolic purine 5 -	F	GO:0046872	metal ion binding
Locus_1981_Transcript_3/3_Confidence_0.714_Length_4441	cytosolic purine 5 -	F	GO:0008253	5'-nucleotidase activity
Locus_1981_Transcript_3/3_Confidence_0.714_Length_4441	cytosolic purine 5 -	F	GO:0046872	metal ion binding
Locus_403_Transcript_3/7_Confidence_0.600_Length_3088	cysteine dioxygenase	P	GO:0008152	metabolic process
Locus_403_Transcript_3/7_Confidence_0.600_Length_3088	cysteine dioxygenase	F	GO:0016702	oxidoreductase activity, acting on single donors with incorporation of molecular oxygen, incorporation of two atoms of oxygen
Locus_403_Transcript_2/7_Confidence_0.200_Length_980	cysteine dioxygenase	P	GO:0008152	metabolic process
Locus_403_Transcript_2/7_Confidence_0.200_Length_980	cysteine dioxygenase	F	GO:0016702	oxidoreductase activity, acting on single donors with incorporation of molecular oxygen, incorporation of two atoms of oxygen
Locus_403_Transcript_5/7_Confidence_0.200_Length_980	cysteine dioxygenase	P	GO:0008152	metabolic process
Locus_403_Transcript_5/7_Confidence_0.200_Length_980	cysteine dioxygenase	F	GO:0016702	oxidoreductase activity, acting on single donors with incorporation of molecular oxygen, incorporation of two atoms of oxygen
Locus_2446_Transcript_1/1_Confidence_1.000_Length_1268	csn6_xenla ame: full=cop9 signalosome complex subunit 6 short=signalosome subunit 6	C	GO:0005737	cytoplasm
Locus_2446_Transcript_1/1_Confidence_1.000_Length_1268	csn6_xenla ame: full=cop9 signalosome complex subunit 6 short=signalosome subunit 6	C	GO:0008180	signalosome
Locus_249_Transcript_3/4_Confidence_0.250_Length_2456	courtless [Tribolium castaneum]	F	GO:0005524	ATP binding
Locus_249_Transcript_3/4_Confidence_0.250_Length_2456	courtless [Tribolium castaneum]	F	GO:0016881	acid-amino acid ligase activity
Locus_334_Transcript_2/5_Confidence_0.692_Length_4556	conserved hypothetical protein [Pediculus humanus corporis]	P	GO:0006470	protein amino acid dephosphorylation
Locus_334_Transcript_2/5_Confidence_0.692_Length_4556	conserved hypothetical protein [Pediculus humanus corporis]	F	GO:0016791	phosphatase activity
Locus_334_Transcript_3/5_Confidence_0.692_Length_4550	conserved hypothetical protein [Pediculus humanus corporis]	P	GO:0006470	protein amino acid dephosphorylation
Locus_334_Transcript_3/5_Confidence_0.692_Length_4550	conserved hypothetical protein [Pediculus humanus corporis]	F	GO:0016791	phosphatase activity
Locus_334_Transcript_5/5_Confidence_0.692_Length_4550	conserved hypothetical protein [Pediculus humanus corporis]	P	GO:0006470	protein amino acid dephosphorylation
Locus_334_Transcript_5/5_Confidence_0.692_Length_4550	conserved hypothetical protein [Pediculus humanus corporis]	F	GO:0016791	phosphatase activity
Locus_334_Transcript_4/5_Confidence_0.692_Length_4469	conserved hypothetical protein [Pediculus humanus corporis]	P	GO:0006470	protein amino acid dephosphorylation
Locus_334_Transcript_4/5_Confidence_0.692_Length_4469	conserved hypothetical protein [Pediculus humanus corporis]	F	GO:0016791	phosphatase activity
Locus_334_Transcript_1/5_Confidence_0.692_Length_4307	conserved hypothetical protein [Pediculus humanus corporis]	P	GO:0006470	protein amino acid dephosphorylation
Locus_334_Transcript_1/5_Confidence_0.692_Length_4307	conserved hypothetical protein [Pediculus humanus corporis]	F	GO:0016791	phosphatase activity
Locus_2937_Transcript_2/2_Confidence_1.000_Length_3378	conserved hypothetical protein [Pediculus humanus corporis]	F	GO:0016810	hydrolase activity, acting on carbon-nitrogen (but not peptide) bonds
Locus_2937_Transcript_2/2_Confidence_1.000_Length_3378	conserved hypothetical protein [Pediculus humanus corporis]	P	GO:0005975	carbohydrate metabolic process
Locus_1789_Transcript_1/1_Confidence_1.000_Length_3056	conserved hypothetical protein [Pediculus humanus corporis]	C	GO:0005622	intracellular
Locus_1789_Transcript_1/1_Confidence_1.000_Length_3056	conserved hypothetical protein [Pediculus humanus corporis]	N	GO:0035556
Locus_1102_Transcript_3/4_Confidence_0.667_Length_2192	conserved hypothetical protein [Pediculus humanus corporis]	F	GO:0000166	nucleotide binding
Locus_1102_Transcript_3/4_Confidence_0.667_Length_2192	conserved hypothetical protein [Pediculus humanus corporis]	F	GO:0003723	RNA binding
Locus_1102_Transcript_4/4_Confidence_0.444_Length_2115	conserved hypothetical protein [Pediculus humanus corporis]	F	GO:0000166	nucleotide binding
Locus_1102_Transcript_4/4_Confidence_0.444_Length_2115	conserved hypothetical protein [Pediculus humanus corporis]	F	GO:0003723	RNA binding
Locus_2687_Transcript_2/2_Confidence_1.000_Length_3467	conserved hypothetical protein [Ixodes scapularis]	F	GO:0003824	catalytic activity
Locus_2687_Transcript_2/2_Confidence_1.000_Length_3467	conserved hypothetical protein [Ixodes scapularis]	P	GO:0008152	metabolic process
Locus_1621_Transcript_6/6_Confidence_0.600_Length_2476	conserved hypothetical protein [Ixodes scapularis]	F	GO:0005524	ATP binding
Locus_1621_Transcript_6/6_Confidence_0.600_Length_2476	conserved hypothetical protein [Ixodes scapularis]	F	GO:0003678	DNA helicase activity
Locus_1621_Transcript_5/6_Confidence_0.533_Length_2351	conserved hypothetical protein [Ixodes scapularis]	F	GO:0005524	ATP binding
Locus_1621_Transcript_5/6_Confidence_0.533_Length_2351	conserved hypothetical protein [Ixodes scapularis]	F	GO:0003678	DNA helicase activity
Locus_1621_Transcript_2/6_Confidence_0.333_Length_1828	conserved hypothetical protein [Ixodes scapularis]	F	GO:0005524	ATP binding
Locus_1621_Transcript_2/6_Confidence_0.333_Length_1828	conserved hypothetical protein [Ixodes scapularis]	F	GO:0003678	DNA helicase activity
Locus_1621_Transcript_3/6_Confidence_0.267_Length_1828	conserved hypothetical protein [Ixodes scapularis]	F	GO:0005524	ATP binding
Locus_1621_Transcript_3/6_Confidence_0.267_Length_1828	conserved hypothetical protein [Ixodes scapularis]	F	GO:0003678	DNA helicase activity
Locus_2418_Transcript_5/5_Confidence_0.250_Length_3376	conserved hypothetical protein [Aedes aegypti]	F	GO:0003700	transcription factor activity
Locus_2418_Transcript_5/5_Confidence_0.250_Length_3376	conserved hypothetical protein [Aedes aegypti]	P	GO:0006355	regulation of transcription, DNA-dependent
Locus_511_Transcript_1/2_Confidence_1.000_Length_643	component of the u4 snrnp mitosis protein	C	GO:0005681	spliceosomal complex
Locus_511_Transcript_1/2_Confidence_1.000_Length_643	component of the u4 snrnp mitosis protein	P	GO:0007067	mitosis
Locus_1991_Transcript_1/1_Confidence_1.000_Length_5679	cdc42 binding protein kinase	F	GO:0004672	protein kinase activity
Locus_1991_Transcript_1/1_Confidence_1.000_Length_5679	cdc42 binding protein kinase	P	GO:0016310	phosphorylation
Locus_442_Transcript_1/1_Confidence_1.000_Length_837	cancer-related nucleoside-triphosphatase	F	GO:0016787	hydrolase activity
Locus_442_Transcript_1/1_Confidence_1.000_Length_837	cancer-related nucleoside-triphosphatase	F	GO:0000166	nucleotide binding
Locus_2528_Transcript_1/3_Confidence_0.714_Length_3060	branched chain alpha-keto acid	P	GO:0055114	oxidation reduction
Locus_2528_Transcript_1/3_Confidence_0.714_Length_3060	branched chain alpha-keto acid	F	GO:0004739	pyruvate dehydrogenase (acetyl-transferring) activity
Locus_2528_Transcript_2/3_Confidence_0.714_Length_3060	branched chain alpha-keto acid	P	GO:0055114	oxidation reduction
Locus_2528_Transcript_2/3_Confidence_0.714_Length_3060	branched chain alpha-keto acid	F	GO:0004739	pyruvate dehydrogenase (acetyl-transferring) activity
Locus_2528_Transcript_3/3_Confidence_0.714_Length_3060	branched chain alpha-keto acid	P	GO:0055114	oxidation reduction
Locus_2528_Transcript_3/3_Confidence_0.714_Length_3060	branched chain alpha-keto acid	F	GO:0004739	pyruvate dehydrogenase (acetyl-transferring) activity
Locus_764_Transcript_1/1_Confidence_1.000_Length_4061	brain tumor protein	F	GO:0008270	zinc ion binding
Locus_764_Transcript_1/1_Confidence_1.000_Length_4061	brain tumor protein	C	GO:0005622	intracellular
Locus_1581_Transcript_1/1_Confidence_1.000_Length_1242	armet_droan ame: full=mesencephalic astrocyte-derived neurotrophic factor homolog ame: full=manf cdnf-like protein flags: precursor	P	GO:0007275	multicellular organismal development
Locus_1581_Transcript_1/1_Confidence_1.000_Length_1242	armet_droan ame: full=mesencephalic astrocyte-derived neurotrophic factor homolog ame: full=manf cdnf-like protein flags: precursor	C	GO:0005576	extracellular region
Locus_1886_Transcript_1/1_Confidence_1.000_Length_1300	anti-silencing protein, putative [Ixodes scapularis]	P	GO:0006333	chromatin assembly or disassembly
Locus_1886_Transcript_1/1_Confidence_1.000_Length_1300	anti-silencing protein, putative [Ixodes scapularis]	C	GO:0005634	nucleus
Locus_2876_Transcript_3/3_Confidence_0.714_Length_4828	and pleckstrin domain protein 2	C	GO:0005622	intracellular
Locus_2876_Transcript_3/3_Confidence_0.714_Length_4828	and pleckstrin domain protein 2	P	GO:0009987	cellular process
Locus_2876_Transcript_2/3_Confidence_0.714_Length_4822	and pleckstrin domain protein 2	C	GO:0005622	intracellular
Locus_2876_Transcript_2/3_Confidence_0.714_Length_4822	and pleckstrin domain protein 2	P	GO:0009987	cellular process
Locus_2900_Transcript_1/1_Confidence_1.000_Length_711	alpha-L-fucosidase, putative [Ixodes scapularis]	P	GO:0005975	carbohydrate metabolic process
Locus_2900_Transcript_1/1_Confidence_1.000_Length_711	alpha-L-fucosidase, putative [Ixodes scapularis]	F	GO:0016798	hydrolase activity, acting on glycosyl bonds
Locus_966_Transcript_1/2_Confidence_1.000_Length_1122	aliphatic nitrilase	P	GO:0006807	nitrogen compound metabolic process
Locus_966_Transcript_1/2_Confidence_1.000_Length_1122	aliphatic nitrilase	F	GO:0016810	hydrolase activity, acting on carbon-nitrogen (but not peptide) bonds
Locus_966_Transcript_2/2_Confidence_1.000_Length_1122	aliphatic nitrilase	P	GO:0006807	nitrogen compound metabolic process
Locus_966_Transcript_2/2_Confidence_1.000_Length_1122	aliphatic nitrilase	F	GO:0016810	hydrolase activity, acting on carbon-nitrogen (but not peptide) bonds
Locus_965_Transcript_1/1_Confidence_1.000_Length_382	a chain structural basis of selective binding of nonmethylated cpg islands by the cxxc domain of cfp1	F	GO:0008270	zinc ion binding
Locus_965_Transcript_1/1_Confidence_1.000_Length_382	a chain structural basis of selective binding of nonmethylated cpg islands by the cxxc domain of cfp1	F	GO:0003677	DNA binding
Locus_3339_Transcript_2/3_Confidence_0.714_Length_2324	Zgc:65956 [Danio rerio]	F	GO:0005488	binding
Locus_3339_Transcript_2/3_Confidence_0.714_Length_2324	Zgc:65956 [Danio rerio]	P	GO:0008152	metabolic process
Locus_3339_Transcript_3/3_Confidence_0.714_Length_2324	Zgc:65956 [Danio rerio]	F	GO:0005488	binding
Locus_3339_Transcript_3/3_Confidence_0.714_Length_2324	Zgc:65956 [Danio rerio]	P	GO:0008152	metabolic process
Locus_50_Transcript_1/3_Confidence_0.667_Length_4819	GK25655 [Drosophila willistoni]	P	GO:0007155	cell adhesion
Locus_50_Transcript_1/3_Confidence_0.667_Length_4819	GK25655 [Drosophila willistoni]	C	GO:0016021	integral to membrane
Locus_50_Transcript_2/3_Confidence_0.667_Length_4738	GK25655 [Drosophila willistoni]	P	GO:0007155	cell adhesion
Locus_50_Transcript_2/3_Confidence_0.667_Length_4738	GK25655 [Drosophila willistoni]	C	GO:0016021	integral to membrane
Locus_50_Transcript_3/3_Confidence_0.667_Length_4690	GK25655 [Drosophila willistoni]	P	GO:0007155	cell adhesion
Locus_50_Transcript_3/3_Confidence_0.667_Length_4690	GK25655 [Drosophila willistoni]	C	GO:0016021	integral to membrane
Locus_1324_Transcript_1/1_Confidence_1.000_Length_1004	GK20815 [Drosophila willistoni]	C	GO:0005622	intracellular
Locus_1324_Transcript_1/1_Confidence_1.000_Length_1004	GK20815 [Drosophila willistoni]	F	GO:0003677	DNA binding
Locus_2762_Transcript_1/1_Confidence_1.000_Length_826	GK14183 [Drosophila willistoni]	P	GO:0006810	transport
Locus_2762_Transcript_1/1_Confidence_1.000_Length_826	GK14183 [Drosophila willistoni]	C	GO:0016020	membrane
Locus_2621_Transcript_1/3_Confidence_0.714_Length_1894	GI17663 [Drosophila mojavensis]	F	GO:0016620	oxidoreductase activity, acting on the aldehyde or oxo group of donors, NAD or NADP as acceptor
Locus_2621_Transcript_1/3_Confidence_0.714_Length_1894	GI17663 [Drosophila mojavensis]	P	GO:0055114	oxidation reduction
Locus_2621_Transcript_2/3_Confidence_0.714_Length_1894	GI17663 [Drosophila mojavensis]	F	GO:0016620	oxidoreductase activity, acting on the aldehyde or oxo group of donors, NAD or NADP as acceptor
Locus_2621_Transcript_2/3_Confidence_0.714_Length_1894	GI17663 [Drosophila mojavensis]	P	GO:0055114	oxidation reduction
Locus_2621_Transcript_3/3_Confidence_0.714_Length_1894	GI17663 [Drosophila mojavensis]	F	GO:0016620	oxidoreductase activity, acting on the aldehyde or oxo group of donors, NAD or NADP as acceptor
Locus_2621_Transcript_3/3_Confidence_0.714_Length_1894	GI17663 [Drosophila mojavensis]	P	GO:0055114	oxidation reduction
Locus_1132_Transcript_1/4_Confidence_0.700_Length_5576	GI13420 [Drosophila mojavensis]	F	GO:0016818	hydrolase activity, acting on acid anhydrides, in phosphorus-containing anhydrides
Locus_1132_Transcript_1/4_Confidence_0.700_Length_5576	GI13420 [Drosophila mojavensis]	F	GO:0003676	nucleic acid binding
Locus_627_Transcript_1/1_Confidence_1.000_Length_5247	GF17961 [Drosophila ananassae]	F	GO:0016491	oxidoreductase activity
Locus_627_Transcript_1/1_Confidence_1.000_Length_5247	GF17961 [Drosophila ananassae]	P	GO:0008610	lipid biosynthetic process
Locus_555_Transcript_1/2_Confidence_1.000_Length_1428	GF15118 [Drosophila ananassae]	C	GO:0005856	cytoskeleton
Locus_555_Transcript_1/2_Confidence_1.000_Length_1428	GF15118 [Drosophila ananassae]	P	GO:0030833	regulation of actin filament polymerization
Locus_555_Transcript_2/2_Confidence_1.000_Length_1389	GF15118 [Drosophila ananassae]	C	GO:0005856	cytoskeleton
Locus_555_Transcript_2/2_Confidence_1.000_Length_1389	GF15118 [Drosophila ananassae]	P	GO:0030833	regulation of actin filament polymerization
Locus_366_Transcript_1/1_Confidence_1.000_Length_2447	GD21332 [Drosophila simulans]	C	GO:0005672	transcription factor TFIIA complex
Locus_366_Transcript_1/1_Confidence_1.000_Length_2447	GD21332 [Drosophila simulans]	P	GO:0006367	transcription initiation from RNA polymerase II promoter
Locus_986_Transcript_2/3_Confidence_0.714_Length_1666	Aminoacylase-1 [Salmo salar]	P	GO:0044238	primary metabolic process
Locus_986_Transcript_2/3_Confidence_0.714_Length_1666	Aminoacylase-1 [Salmo salar]	F	GO:0016787	hydrolase activity
Locus_986_Transcript_1/3_Confidence_0.571_Length_1664	Aminoacylase-1 [Salmo salar]	P	GO:0044238	primary metabolic process
Locus_986_Transcript_1/3_Confidence_0.571_Length_1664	Aminoacylase-1 [Salmo salar]	F	GO:0016787	hydrolase activity
Locus_986_Transcript_3/3_Confidence_0.429_Length_1411	Aminoacylase-1 [Salmo salar]	P	GO:0044238	primary metabolic process
Locus_986_Transcript_3/3_Confidence_0.429_Length_1411	Aminoacylase-1 [Salmo salar]	F	GO:0016787	hydrolase activity
Locus_3239_Transcript_1/3_Confidence_0.714_Length_3757	AGAP000801-PA [Anopheles gambiae str. PEST]	C	GO:0016020	membrane
Locus_3239_Transcript_1/3_Confidence_0.714_Length_3757	AGAP000801-PA [Anopheles gambiae str. PEST]	F	GO:0005215	transporter activity
Locus_3239_Transcript_2/3_Confidence_0.714_Length_3757	AGAP000801-PA [Anopheles gambiae str. PEST]	C	GO:0016020	membrane
Locus_3239_Transcript_2/3_Confidence_0.714_Length_3757	AGAP000801-PA [Anopheles gambiae str. PEST]	F	GO:0005215	transporter activity
Locus_3239_Transcript_3/3_Confidence_0.714_Length_3757	AGAP000801-PA [Anopheles gambiae str. PEST]	C	GO:0016020	membrane
Locus_3239_Transcript_3/3_Confidence_0.714_Length_3757	AGAP000801-PA [Anopheles gambiae str. PEST]	F	GO:0005215	transporter activity
Locus_1729_Transcript_2/5_Confidence_0.300_Length_1696	52k active chromatin boundary protein	F	GO:0003676	nucleic acid binding
Locus_1729_Transcript_2/5_Confidence_0.300_Length_1696	52k active chromatin boundary protein	F	GO:0000166	nucleotide binding
Locus_3115_Transcript_4/8_Confidence_0.609_Length_2249	5-aminolevulinate mitochondrial	P	GO:0009058	biosynthetic process
Locus_3115_Transcript_4/8_Confidence_0.609_Length_2249	5-aminolevulinate mitochondrial	F	GO:0016740	transferase activity
Locus_3115_Transcript_5/8_Confidence_0.609_Length_2249	5-aminolevulinate mitochondrial	P	GO:0009058	biosynthetic process
Locus_3115_Transcript_5/8_Confidence_0.609_Length_2249	5-aminolevulinate mitochondrial	F	GO:0016740	transferase activity
Locus_3115_Transcript_6/8_Confidence_0.609_Length_2249	5-aminolevulinate mitochondrial	P	GO:0009058	biosynthetic process
Locus_3115_Transcript_6/8_Confidence_0.609_Length_2249	5-aminolevulinate mitochondrial	F	GO:0016740	transferase activity
Locus_3115_Transcript_7/8_Confidence_0.609_Length_2249	5-aminolevulinate mitochondrial	P	GO:0009058	biosynthetic process
Locus_3115_Transcript_7/8_Confidence_0.609_Length_2249	5-aminolevulinate mitochondrial	F	GO:0016740	transferase activity
Locus_3115_Transcript_8/8_Confidence_0.609_Length_2249	5-aminolevulinate mitochondrial	P	GO:0009058	biosynthetic process
Locus_3115_Transcript_8/8_Confidence_0.609_Length_2249	5-aminolevulinate mitochondrial	F	GO:0016740	transferase activity
Locus_3115_Transcript_3/8_Confidence_0.522_Length_2133	5-aminolevulinate mitochondrial	P	GO:0009058	biosynthetic process
Locus_3115_Transcript_3/8_Confidence_0.522_Length_2133	5-aminolevulinate mitochondrial	F	GO:0016740	transferase activity
Locus_3115_Transcript_2/8_Confidence_0.522_Length_2075	5-aminolevulinate mitochondrial	P	GO:0009058	biosynthetic process
Locus_3115_Transcript_2/8_Confidence_0.522_Length_2075	5-aminolevulinate mitochondrial	F	GO:0016740	transferase activity
Locus_3048_Transcript_1/1_Confidence_1.000_Length_2690	3-hydroxy-3-methylglutaryl-coenzyme a	F	GO:0016491	oxidoreductase activity
Locus_3048_Transcript_1/1_Confidence_1.000_Length_2690	3-hydroxy-3-methylglutaryl-coenzyme a	P	GO:0008152	metabolic process
Locus_6449_Transcript_1/1_Confidence_1.000_Length_3030	frizzled homolog 9	C	GO:0044464	cell part
Locus_6449_Transcript_1/1_Confidence_1.000_Length_3030	frizzled homolog 9	P	GO:0007165	signal transduction
Locus_10261_Transcript_11/11_Confidence_0.459_Length_3028	lim domain-binding	F	GO:0008270	zinc ion binding
Locus_10261_Transcript_11/11_Confidence_0.459_Length_3028	lim domain-binding	F	GO:0016740	transferase activity
Locus_10261_Transcript_7/11_Confidence_0.432_Length_2938	lim domain-binding	F	GO:0008270	zinc ion binding
Locus_10261_Transcript_7/11_Confidence_0.432_Length_2938	lim domain-binding	F	GO:0016740	transferase activity
Locus_10261_Transcript_3/11_Confidence_0.432_Length_2925	lim domain-binding	F	GO:0008270	zinc ion binding
Locus_10261_Transcript_3/11_Confidence_0.432_Length_2925	lim domain-binding	F	GO:0016740	transferase activity
Locus_4858_Transcript_1/3_Confidence_0.714_Length_2913	mgc114846 protein	F	GO:0016620	oxidoreductase activity, acting on the aldehyde or oxo group of donors, NAD or NADP as acceptor
Locus_4858_Transcript_1/3_Confidence_0.714_Length_2913	mgc114846 protein	P	GO:0055114	oxidation reduction
Locus_4858_Transcript_2/3_Confidence_0.714_Length_2913	mgc114846 protein	F	GO:0016620	oxidoreductase activity, acting on the aldehyde or oxo group of donors, NAD or NADP as acceptor
Locus_4858_Transcript_2/3_Confidence_0.714_Length_2913	mgc114846 protein	P	GO:0055114	oxidation reduction
Locus_4858_Transcript_3/3_Confidence_0.714_Length_2913	mgc114846 protein	F	GO:0016620	oxidoreductase activity, acting on the aldehyde or oxo group of donors, NAD or NADP as acceptor
Locus_4858_Transcript_3/3_Confidence_0.714_Length_2913	mgc114846 protein	P	GO:0055114	oxidation reduction
Locus_10261_Transcript_4/11_Confidence_0.432_Length_2905	lim domain-binding	F	GO:0008270	zinc ion binding
Locus_10261_Transcript_4/11_Confidence_0.432_Length_2905	lim domain-binding	F	GO:0016740	transferase activity
Locus_10147_Transcript_1/2_Confidence_1.000_Length_2877	poly (adp-ribose) polymerase member 3	P	GO:0090299	regulation of neural crest formation
Locus_10147_Transcript_1/2_Confidence_1.000_Length_2877	poly (adp-ribose) polymerase member 3	P	GO:0071696	ectodermal placode development
Locus_10147_Transcript_2/2_Confidence_1.000_Length_2875	poly (adp-ribose) polymerase member 3	P	GO:0090299	regulation of neural crest formation
Locus_10147_Transcript_2/2_Confidence_1.000_Length_2875	poly (adp-ribose) polymerase member 3	P	GO:0071696	ectodermal placode development
Locus_7992_Transcript_7/8_Confidence_0.316_Length_2851	hypothetical protein BRAFLDRAFT_93411 [Branchiostoma floridae]	C	GO:0005622	intracellular
Locus_7992_Transcript_7/8_Confidence_0.316_Length_2851	hypothetical protein BRAFLDRAFT_93411 [Branchiostoma floridae]	P	GO:0042981	regulation of apoptosis
Locus_7128_Transcript_1/1_Confidence_1.000_Length_2838	hypothetical protein BRAFLDRAFT_76524 [Branchiostoma floridae]	P	GO:0006221	pyrimidine nucleotide biosynthetic process
Locus_7128_Transcript_1/1_Confidence_1.000_Length_2838	hypothetical protein BRAFLDRAFT_76524 [Branchiostoma floridae]	F	GO:0003883	CTP synthase activity
Locus_5125_Transcript_1/2_Confidence_1.000_Length_2774	dual specificity protein	P	GO:0016311	dephosphorylation
Locus_5125_Transcript_1/2_Confidence_1.000_Length_2774	dual specificity protein	F	GO:0004721	phosphoprotein phosphatase activity
Locus_5125_Transcript_2/2_Confidence_1.000_Length_2767	dual specificity protein	P	GO:0016311	dephosphorylation
Locus_5125_Transcript_2/2_Confidence_1.000_Length_2767	dual specificity protein	F	GO:0004721	phosphoprotein phosphatase activity
Locus_6767_Transcript_3/3_Confidence_0.600_Length_2753	AGAP001497-PB [Anopheles gambiae str. PEST]	F	GO:0003779	actin binding
Locus_6767_Transcript_3/3_Confidence_0.600_Length_2753	AGAP001497-PB [Anopheles gambiae str. PEST]	F	GO:0005509	calcium ion binding
Locus_14388_Transcript_1/2_Confidence_1.000_Length_2752	wd40 repeat-containing protein smu1-like	C	GO:0005634	nucleus
Locus_14388_Transcript_1/2_Confidence_1.000_Length_2752	wd40 repeat-containing protein smu1-like	C	GO:0005737	cytoplasm
Locus_14388_Transcript_2/2_Confidence_1.000_Length_2752	wd40 repeat-containing protein smu1-like	C	GO:0005634	nucleus
Locus_14388_Transcript_2/2_Confidence_1.000_Length_2752	wd40 repeat-containing protein smu1-like	C	GO:0005737	cytoplasm
Locus_35821_Transcript_1/1_Confidence_1.000_Length_2743	transitional endoplasmic reticulum atpase ter94	F	GO:0005524	ATP binding
Locus_35821_Transcript_1/1_Confidence_1.000_Length_2743	transitional endoplasmic reticulum atpase ter94	F	GO:0017111	nucleoside-triphosphatase activity
Locus_12630_Transcript_1/1_Confidence_1.000_Length_2738	peripherial benzodiazepine receptor associated	P	GO:0006810	transport
Locus_12630_Transcript_1/1_Confidence_1.000_Length_2738	peripherial benzodiazepine receptor associated	C	GO:0016021	integral to membrane
Locus_36194_Transcript_1/4_Confidence_0.667_Length_2735	lysosomal alpha-mannosidase (mannosidase alpha class 2b member 1)	F	GO:0004553	hydrolase activity, hydrolyzing O-glycosyl compounds
Locus_36194_Transcript_1/4_Confidence_0.667_Length_2735	lysosomal alpha-mannosidase (mannosidase alpha class 2b member 1)	F	GO:0005488	binding
Locus_36194_Transcript_2/4_Confidence_0.667_Length_2735	lysosomal alpha-mannosidase (mannosidase alpha class 2b member 1)	F	GO:0004553	hydrolase activity, hydrolyzing O-glycosyl compounds
Locus_36194_Transcript_2/4_Confidence_0.667_Length_2735	lysosomal alpha-mannosidase (mannosidase alpha class 2b member 1)	F	GO:0005488	binding
Locus_36194_Transcript_4/4_Confidence_0.667_Length_2735	lysosomal alpha-mannosidase (mannosidase alpha class 2b member 1)	F	GO:0004553	hydrolase activity, hydrolyzing O-glycosyl compounds
Locus_36194_Transcript_4/4_Confidence_0.667_Length_2735	lysosomal alpha-mannosidase (mannosidase alpha class 2b member 1)	F	GO:0005488	binding
Locus_7652_Transcript_1/1_Confidence_1.000_Length_2706	rassf1, putative [Ixodes scapularis]	P	GO:0007165	signal transduction
Locus_7652_Transcript_1/1_Confidence_1.000_Length_2706	rassf1, putative [Ixodes scapularis]	F	GO:0016740	transferase activity
Locus_14959_Transcript_1/2_Confidence_1.000_Length_2593	notch [Aedes aegypti]	P	GO:0007155	cell adhesion
Locus_14959_Transcript_1/2_Confidence_1.000_Length_2593	notch [Aedes aegypti]	F	GO:0005509	calcium ion binding
Locus_5828_Transcript_1/1_Confidence_1.000_Length_2558	usick-kaufman syndrome	P	GO:0009987	cellular process
Locus_5828_Transcript_1/1_Confidence_1.000_Length_2558	usick-kaufman syndrome	P	GO:0009653	anatomical structure morphogenesis
Locus_6619_Transcript_2/2_Confidence_1.000_Length_2543	alternative splicing factor srp55 b52	F	GO:0003676	nucleic acid binding
Locus_6619_Transcript_2/2_Confidence_1.000_Length_2543	alternative splicing factor srp55 b52	F	GO:0000166	nucleotide binding
Locus_7269_Transcript_2/3_Confidence_0.714_Length_2539	serine palmitoyltransferase	F	GO:0016740	transferase activity
Locus_7269_Transcript_2/3_Confidence_0.714_Length_2539	serine palmitoyltransferase	P	GO:0008152	metabolic process
Locus_7269_Transcript_3/3_Confidence_0.714_Length_2539	serine palmitoyltransferase	F	GO:0016740	transferase activity
Locus_7269_Transcript_3/3_Confidence_0.714_Length_2539	serine palmitoyltransferase	P	GO:0008152	metabolic process
Locus_7473_Transcript_1/1_Confidence_1.000_Length_2539	acyl- dehydrogenase domain protein	P	GO:0008152	metabolic process
Locus_7473_Transcript_1/1_Confidence_1.000_Length_2539	acyl- dehydrogenase domain protein	F	GO:0016627	oxidoreductase activity, acting on the CH-CH group of donors
Locus_11718_Transcript_1/2_Confidence_1.000_Length_2530	adenosine a2 receptor	P	GO:0007186	G-protein coupled receptor protein signaling pathway
Locus_11718_Transcript_1/2_Confidence_1.000_Length_2530	adenosine a2 receptor	F	GO:0004930	G-protein coupled receptor activity
Locus_3458_Transcript_1/2_Confidence_1.000_Length_2156	acyl- dehydrogenase domain protein	P	GO:0008152	metabolic process
Locus_3458_Transcript_1/2_Confidence_1.000_Length_2156	acyl- dehydrogenase domain protein	F	GO:0016627	oxidoreductase activity, acting on the CH-CH group of donors
Locus_3458_Transcript_2/2_Confidence_1.000_Length_2156	acyl- dehydrogenase domain protein	P	GO:0008152	metabolic process
Locus_3458_Transcript_2/2_Confidence_1.000_Length_2156	acyl- dehydrogenase domain protein	F	GO:0016627	oxidoreductase activity, acting on the CH-CH group of donors
Locus_4334_Transcript_1/1_Confidence_1.000_Length_2143	dna replication factor protein phosphatase inhibitor set spr-	P	GO:0006334	nucleosome assembly
Locus_4334_Transcript_1/1_Confidence_1.000_Length_2143	dna replication factor protein phosphatase inhibitor set spr-	C	GO:0005634	nucleus
Locus_11328_Transcript_2/6_Confidence_0.688_Length_2121	malate dehydrogenase, putative [Pediculus humanus corporis]	P	GO:0008152	metabolic process
Locus_11328_Transcript_2/6_Confidence_0.688_Length_2121	malate dehydrogenase, putative [Pediculus humanus corporis]	F	GO:0016491	oxidoreductase activity
Locus_11328_Transcript_3/6_Confidence_0.688_Length_2121	malate dehydrogenase, putative [Pediculus humanus corporis]	P	GO:0008152	metabolic process
Locus_11328_Transcript_3/6_Confidence_0.688_Length_2121	malate dehydrogenase, putative [Pediculus humanus corporis]	F	GO:0016491	oxidoreductase activity
Locus_11328_Transcript_4/6_Confidence_0.688_Length_2121	malate dehydrogenase, putative [Pediculus humanus corporis]	P	GO:0008152	metabolic process
Locus_11328_Transcript_4/6_Confidence_0.688_Length_2121	malate dehydrogenase, putative [Pediculus humanus corporis]	F	GO:0016491	oxidoreductase activity
Locus_11328_Transcript_5/6_Confidence_0.688_Length_2121	malate dehydrogenase, putative [Pediculus humanus corporis]	P	GO:0008152	metabolic process
Locus_11328_Transcript_5/6_Confidence_0.688_Length_2121	malate dehydrogenase, putative [Pediculus humanus corporis]	F	GO:0016491	oxidoreductase activity
Locus_11328_Transcript_6/6_Confidence_0.688_Length_2121	malate dehydrogenase, putative [Pediculus humanus corporis]	P	GO:0008152	metabolic process
Locus_11328_Transcript_6/6_Confidence_0.688_Length_2121	malate dehydrogenase, putative [Pediculus humanus corporis]	F	GO:0016491	oxidoreductase activity
Locus_10034_Transcript_1/3_Confidence_0.667_Length_2117	utp-glucose-1-phosphate uridylyltransferase 2	F	GO:0016779	nucleotidyltransferase activity
Locus_10034_Transcript_1/3_Confidence_0.667_Length_2117	utp-glucose-1-phosphate uridylyltransferase 2	P	GO:0008152	metabolic process
Locus_6440_Transcript_2/6_Confidence_0.438_Length_2106	short-chain dehydrogenase	P	GO:0008152	metabolic process
Locus_6440_Transcript_2/6_Confidence_0.438_Length_2106	short-chain dehydrogenase	F	GO:0005488	binding
Locus_6440_Transcript_5/6_Confidence_0.312_Length_2046	short-chain dehydrogenase	P	GO:0008152	metabolic process
Locus_6440_Transcript_5/6_Confidence_0.312_Length_2046	short-chain dehydrogenase	F	GO:0005488	binding
Locus_10034_Transcript_2/3_Confidence_0.667_Length_2040	utp-glucose-1-phosphate uridylyltransferase 2	F	GO:0016779	nucleotidyltransferase activity
Locus_10034_Transcript_2/3_Confidence_0.667_Length_2040	utp-glucose-1-phosphate uridylyltransferase 2	P	GO:0008152	metabolic process
Locus_10034_Transcript_3/3_Confidence_0.667_Length_2040	utp-glucose-1-phosphate uridylyltransferase 2	F	GO:0016779	nucleotidyltransferase activity
Locus_10034_Transcript_3/3_Confidence_0.667_Length_2040	utp-glucose-1-phosphate uridylyltransferase 2	P	GO:0008152	metabolic process
Locus_16645_Transcript_1/2_Confidence_1.000_Length_2015	zgc:103559 protein	F	GO:0046914	transition metal ion binding
Locus_16645_Transcript_1/2_Confidence_1.000_Length_2015	zgc:103559 protein	F	GO:0016812	hydrolase activity, acting on carbon-nitrogen (but not peptide) bonds, in cyclic amides
Locus_16645_Transcript_2/2_Confidence_1.000_Length_2015	zgc:103559 protein	F	GO:0046914	transition metal ion binding
Locus_16645_Transcript_2/2_Confidence_1.000_Length_2015	zgc:103559 protein	F	GO:0016812	hydrolase activity, acting on carbon-nitrogen (but not peptide) bonds, in cyclic amides
Locus_7729_Transcript_1/3_Confidence_0.714_Length_2013	pkd2, putative [Ixodes scapularis]	F	GO:0005509	calcium ion binding
Locus_7729_Transcript_1/3_Confidence_0.714_Length_2013	pkd2, putative [Ixodes scapularis]	C	GO:0016020	membrane
Locus_15612_Transcript_1/1_Confidence_1.000_Length_2010	wdr12_drogr ame: full=ribosome biogenesis protein wdr12 homolog	C	GO:0005730	nucleolus
Locus_15612_Transcript_1/1_Confidence_1.000_Length_2010	wdr12_drogr ame: full=ribosome biogenesis protein wdr12 homolog	P	GO:0006364	rRNA processing
Locus_7729_Transcript_2/3_Confidence_0.714_Length_2004	pkd2, putative [Ixodes scapularis]	F	GO:0005509	calcium ion binding
Locus_7729_Transcript_2/3_Confidence_0.714_Length_2004	pkd2, putative [Ixodes scapularis]	C	GO:0016020	membrane
Locus_7729_Transcript_3/3_Confidence_0.714_Length_2004	pkd2, putative [Ixodes scapularis]	F	GO:0005509	calcium ion binding
Locus_7729_Transcript_3/3_Confidence_0.714_Length_2004	pkd2, putative [Ixodes scapularis]	C	GO:0016020	membrane
Locus_4993_Transcript_2/4_Confidence_0.556_Length_1982	hypothetical protein RCJMB04_7f23 [Gallus gallus]	P	GO:0009987	cellular process
Locus_4993_Transcript_2/4_Confidence_0.556_Length_1982	hypothetical protein RCJMB04_7f23 [Gallus gallus]	F	GO:0005488	binding
Locus_13623_Transcript_2/6_Confidence_0.562_Length_1981	procollagen- -oxoglutarate 5-dioxygenase 3	F	GO:0016706	oxidoreductase activity, acting on paired donors, with incorporation or reduction of molecular oxygen, 2-oxoglutarate as one donor, and incorporation of one atom each of oxygen into both donors
Locus_13623_Transcript_2/6_Confidence_0.562_Length_1981	procollagen- -oxoglutarate 5-dioxygenase 3	F	GO:0005488	binding
Locus_17935_Transcript_1/1_Confidence_1.000_Length_1981	26s proteasome regulatory	F	GO:0017111	nucleoside-triphosphatase activity
Locus_17935_Transcript_1/1_Confidence_1.000_Length_1981	26s proteasome regulatory	F	GO:0000166	nucleotide binding
Locus_7839_Transcript_1/1_Confidence_1.000_Length_1960	drap1 protein	C	GO:0005634	nucleus
Locus_7839_Transcript_1/1_Confidence_1.000_Length_1960	drap1 protein	F	GO:0043565	sequence-specific DNA binding
Locus_20898_Transcript_1/2_Confidence_1.000_Length_1910	NADH kinase, putative [Pediculus humanus corporis]	F	GO:0003951	NAD+ kinase activity
Locus_20898_Transcript_1/2_Confidence_1.000_Length_1910	NADH kinase, putative [Pediculus humanus corporis]	P	GO:0016310	phosphorylation
Locus_20898_Transcript_2/2_Confidence_1.000_Length_1908	NADH kinase, putative [Pediculus humanus corporis]	F	GO:0003951	NAD+ kinase activity
Locus_20898_Transcript_2/2_Confidence_1.000_Length_1908	NADH kinase, putative [Pediculus humanus corporis]	P	GO:0016310	phosphorylation
Locus_11328_Transcript_1/6_Confidence_0.625_Length_1891	malate dehydrogenase, putative [Pediculus humanus corporis]	P	GO:0008152	metabolic process
Locus_11328_Transcript_1/6_Confidence_0.625_Length_1891	malate dehydrogenase, putative [Pediculus humanus corporis]	F	GO:0016491	oxidoreductase activity
Locus_13623_Transcript_1/6_Confidence_0.562_Length_1891	procollagen- -oxoglutarate 5-dioxygenase 3	F	GO:0016706	oxidoreductase activity, acting on paired donors, with incorporation or reduction of molecular oxygen, 2-oxoglutarate as one donor, and incorporation of one atom each of oxygen into both donors
Locus_13623_Transcript_1/6_Confidence_0.562_Length_1891	procollagen- -oxoglutarate 5-dioxygenase 3	F	GO:0005488	binding
Locus_5344_Transcript_2/3_Confidence_0.667_Length_1889	bcdo1_rat ame: full= -carotene -monooxygenase ame: full=beta-carotene dioxygenase 1	P	GO:0001523	retinoid metabolic process
Locus_5344_Transcript_2/3_Confidence_0.667_Length_1889	bcdo1_rat ame: full= -carotene -monooxygenase ame: full=beta-carotene dioxygenase 1	F	GO:0003834	beta-carotene 15,15'-monooxygenase activity
Locus_8095_Transcript_1/1_Confidence_1.000_Length_1887	GM11491 [Drosophila sechellia]	P	GO:0008152	metabolic process
Locus_8095_Transcript_1/1_Confidence_1.000_Length_1887	GM11491 [Drosophila sechellia]	C	GO:0016020	membrane
Locus_7585_Transcript_1/1_Confidence_1.000_Length_1880	gtp-binding protein	C	GO:0005622	intracellular
Locus_7585_Transcript_1/1_Confidence_1.000_Length_1880	gtp-binding protein	F	GO:0005525	GTP binding
Locus_14182_Transcript_1/2_Confidence_1.000_Length_1872	n-terminal acetyltransferase c complex catalytic subunit	P	GO:0008152	metabolic process
Locus_14182_Transcript_1/2_Confidence_1.000_Length_1872	n-terminal acetyltransferase c complex catalytic subunit	F	GO:0004596	peptide alpha-N-acetyltransferase activity
Locus_14182_Transcript_2/2_Confidence_1.000_Length_1872	n-terminal acetyltransferase c complex catalytic subunit	P	GO:0008152	metabolic process
Locus_14182_Transcript_2/2_Confidence_1.000_Length_1872	n-terminal acetyltransferase c complex catalytic subunit	F	GO:0004596	peptide alpha-N-acetyltransferase activity
Locus_4060_Transcript_2/4_Confidence_0.500_Length_1870	histone acetyltransferase type b catalytic	P	GO:0016568	chromatin modification
Locus_4060_Transcript_2/4_Confidence_0.500_Length_1870	histone acetyltransferase type b catalytic	F	GO:0016746	transferase activity, transferring acyl groups
Locus_4060_Transcript_4/4_Confidence_0.500_Length_1870	histone acetyltransferase type b catalytic	P	GO:0016568	chromatin modification
Locus_4060_Transcript_4/4_Confidence_0.500_Length_1870	histone acetyltransferase type b catalytic	F	GO:0016746	transferase activity, transferring acyl groups
Locus_4409_Transcript_1/1_Confidence_1.000_Length_1870	aldehyde dehydrogenase type isoform k	F	GO:0016620	oxidoreductase activity, acting on the aldehyde or oxo group of donors, NAD or NADP as acceptor
Locus_4409_Transcript_1/1_Confidence_1.000_Length_1870	aldehyde dehydrogenase type isoform k	C	GO:0005811	lipid particle
Locus_6902_Transcript_1/1_Confidence_1.000_Length_1854	mitochondrial processing peptidase alpha	F	GO:0046872	metal ion binding
Locus_6902_Transcript_1/1_Confidence_1.000_Length_1854	mitochondrial processing peptidase alpha	F	GO:0016787	hydrolase activity
Locus_10059_Transcript_1/1_Confidence_1.000_Length_1850	alternative splicing factor asf	F	GO:0003676	nucleic acid binding
Locus_10059_Transcript_1/1_Confidence_1.000_Length_1850	alternative splicing factor asf	F	GO:0000166	nucleotide binding
Locus_3838_Transcript_1/2_Confidence_1.000_Length_1816	Aquaporin AQPAe.a, putative [Pediculus humanus corporis]	C	GO:0016020	membrane
Locus_3838_Transcript_1/2_Confidence_1.000_Length_1816	Aquaporin AQPAe.a, putative [Pediculus humanus corporis]	P	GO:0006810	transport
Locus_3838_Transcript_2/2_Confidence_1.000_Length_1816	Aquaporin AQPAe.a, putative [Pediculus humanus corporis]	C	GO:0016020	membrane
Locus_3838_Transcript_2/2_Confidence_1.000_Length_1816	Aquaporin AQPAe.a, putative [Pediculus humanus corporis]	P	GO:0006810	transport
Locus_5344_Transcript_1/3_Confidence_0.556_Length_1815	bcdo1_rat ame: full= -carotene -monooxygenase ame: full=beta-carotene dioxygenase 1	P	GO:0001523	retinoid metabolic process
Locus_5344_Transcript_1/3_Confidence_0.556_Length_1815	bcdo1_rat ame: full= -carotene -monooxygenase ame: full=beta-carotene dioxygenase 1	F	GO:0003834	beta-carotene 15,15'-monooxygenase activity
Locus_5344_Transcript_3/3_Confidence_0.556_Length_1813	bcdo1_rat ame: full= -carotene -monooxygenase ame: full=beta-carotene dioxygenase 1	P	GO:0001523	retinoid metabolic process
Locus_5344_Transcript_3/3_Confidence_0.556_Length_1813	bcdo1_rat ame: full= -carotene -monooxygenase ame: full=beta-carotene dioxygenase 1	F	GO:0003834	beta-carotene 15,15'-monooxygenase activity
Locus_9127_Transcript_1/1_Confidence_1.000_Length_1809	mgc80816 protein	P	GO:0008299	isoprenoid biosynthetic process
Locus_9127_Transcript_1/1_Confidence_1.000_Length_1809	mgc80816 protein	F	GO:0004421	hydroxymethylglutaryl-CoA synthase activity
Locus_10192_Transcript_1/1_Confidence_1.000_Length_1791	atp-dependent rna	F	GO:0016787	hydrolase activity
Locus_10192_Transcript_1/1_Confidence_1.000_Length_1791	atp-dependent rna	F	GO:0005488	binding
Locus_27649_Transcript_2/3_Confidence_0.400_Length_1791	GL20712 [Drosophila persimilis]	C	GO:0016020	membrane
Locus_27649_Transcript_2/3_Confidence_0.400_Length_1791	GL20712 [Drosophila persimilis]	P	GO:0006810	transport
Locus_22717_Transcript_1/2_Confidence_1.000_Length_1758	cell cycle control protein cwf22	P	GO:0016070	RNA metabolic process
Locus_22717_Transcript_1/2_Confidence_1.000_Length_1758	cell cycle control protein cwf22	F	GO:0005488	binding
Locus_25794_Transcript_1/1_Confidence_1.000_Length_1735	h 58	C	GO:0030904	retromer complex
Locus_25794_Transcript_1/1_Confidence_1.000_Length_1735	h 58	P	GO:0007034	vacuolar transport
Locus_15293_Transcript_1/3_Confidence_0.667_Length_1719	transmembrane emp24 domain-containing protein 2	P	GO:0006810	transport
Locus_15293_Transcript_1/3_Confidence_0.667_Length_1719	transmembrane emp24 domain-containing protein 2	C	GO:0016021	integral to membrane
Locus_9621_Transcript_2/3_Confidence_0.714_Length_1705	methylenetetrahydrofolate dehydrogenase, putative [Pediculus humanus corporis]	P	GO:0008152	metabolic process
Locus_9621_Transcript_2/3_Confidence_0.714_Length_1705	methylenetetrahydrofolate dehydrogenase, putative [Pediculus humanus corporis]	F	GO:0016646	oxidoreductase activity, acting on the CH-NH group of donors, NAD or NADP as acceptor
Locus_9621_Transcript_3/3_Confidence_0.714_Length_1705	methylenetetrahydrofolate dehydrogenase, putative [Pediculus humanus corporis]	P	GO:0008152	metabolic process
Locus_9621_Transcript_3/3_Confidence_0.714_Length_1705	methylenetetrahydrofolate dehydrogenase, putative [Pediculus humanus corporis]	F	GO:0016646	oxidoreductase activity, acting on the CH-NH group of donors, NAD or NADP as acceptor
Locus_6047_Transcript_1/2_Confidence_1.000_Length_1704	restnal dehydrogenase, putative [Pediculus humanus corporis]	F	GO:0001758	retinal dehydrogenase activity
Locus_6047_Transcript_1/2_Confidence_1.000_Length_1704	restnal dehydrogenase, putative [Pediculus humanus corporis]	P	GO:0055114	oxidation reduction
Locus_6047_Transcript_2/2_Confidence_1.000_Length_1684	restnal dehydrogenase, putative [Pediculus humanus corporis]	F	GO:0001758	retinal dehydrogenase activity
Locus_6047_Transcript_2/2_Confidence_1.000_Length_1684	restnal dehydrogenase, putative [Pediculus humanus corporis]	P	GO:0055114	oxidation reduction
Locus_13226_Transcript_2/3_Confidence_0.714_Length_1678	matrix metalloproteinase	F	GO:0046872	metal ion binding
Locus_13226_Transcript_2/3_Confidence_0.714_Length_1678	matrix metalloproteinase	F	GO:0008233	peptidase activity
Locus_13226_Transcript_3/3_Confidence_0.714_Length_1678	matrix metalloproteinase	F	GO:0046872	metal ion binding
Locus_13226_Transcript_3/3_Confidence_0.714_Length_1678	matrix metalloproteinase	F	GO:0008233	peptidase activity
Locus_13226_Transcript_1/3_Confidence_0.714_Length_1664	matrix metalloproteinase	F	GO:0046872	metal ion binding
Locus_13226_Transcript_1/3_Confidence_0.714_Length_1664	matrix metalloproteinase	F	GO:0008233	peptidase activity
Locus_9664_Transcript_1/2_Confidence_1.000_Length_1659	trehalose transporter 1- isoform b	C	GO:0016020	membrane
Locus_9664_Transcript_1/2_Confidence_1.000_Length_1659	trehalose transporter 1- isoform b	P	GO:0008643	carbohydrate transport
Locus_9664_Transcript_2/2_Confidence_1.000_Length_1659	trehalose transporter 1- isoform b	C	GO:0016020	membrane
Locus_9664_Transcript_2/2_Confidence_1.000_Length_1659	trehalose transporter 1- isoform b	P	GO:0008643	carbohydrate transport
Locus_9621_Transcript_1/3_Confidence_0.714_Length_1658	methylenetetrahydrofolate dehydrogenase, putative [Pediculus humanus corporis]	P	GO:0008152	metabolic process
Locus_9621_Transcript_1/3_Confidence_0.714_Length_1658	methylenetetrahydrofolate dehydrogenase, putative [Pediculus humanus corporis]	F	GO:0016646	oxidoreductase activity, acting on the CH-NH group of donors, NAD or NADP as acceptor
Locus_9314_Transcript_1/1_Confidence_1.000_Length_1652	phosphatidylinositol-5-phosphate 4-kinase type-2 alpha-like	P	GO:0046854	phosphoinositide phosphorylation
Locus_9314_Transcript_1/1_Confidence_1.000_Length_1652	phosphatidylinositol-5-phosphate 4-kinase type-2 alpha-like	F	GO:0016307	phosphatidylinositol phosphate kinase activity
Locus_14041_Transcript_4/4_Confidence_0.571_Length_1623	beta-carotene oxygenase 2	P	GO:0016119	carotene metabolic process
Locus_14041_Transcript_4/4_Confidence_0.571_Length_1623	beta-carotene oxygenase 2	F	GO:0016702	oxidoreductase activity, acting on single donors with incorporation of molecular oxygen, incorporation of two atoms of oxygen
Locus_4603_Transcript_1/2_Confidence_1.000_Length_1600	phosphatidylinositol transfer protein retinal degeneration b protein	C	GO:0005622	intracellular
Locus_4603_Transcript_1/2_Confidence_1.000_Length_1600	phosphatidylinositol transfer protein retinal degeneration b protein	P	GO:0006810	transport
Locus_4603_Transcript_2/2_Confidence_1.000_Length_1596	phosphatidylinositol transfer protein retinal degeneration b protein	C	GO:0005622	intracellular
Locus_4603_Transcript_2/2_Confidence_1.000_Length_1596	phosphatidylinositol transfer protein retinal degeneration b protein	P	GO:0006810	transport
Locus_6315_Transcript_1/1_Confidence_1.000_Length_1583	GE10332 [Drosophila yakuba]	P	GO:0006511	ubiquitin-dependent protein catabolic process
Locus_6315_Transcript_1/1_Confidence_1.000_Length_1583	GE10332 [Drosophila yakuba]	F	GO:0004221	ubiquitin thiolesterase activity
Locus_4060_Transcript_1/4_Confidence_0.625_Length_1576	histone acetyltransferase type b catalytic	P	GO:0016568	chromatin modification
Locus_4060_Transcript_1/4_Confidence_0.625_Length_1576	histone acetyltransferase type b catalytic	F	GO:0016746	transferase activity, transferring acyl groups
Locus_12457_Transcript_1/1_Confidence_1.000_Length_1551	Centaurin-gamma, putative [Pediculus humanus corporis]	F	GO:0005488	binding
Locus_12457_Transcript_1/1_Confidence_1.000_Length_1551	Centaurin-gamma, putative [Pediculus humanus corporis]	P	GO:0050794	regulation of cellular process
Locus_15819_Transcript_1/1_Confidence_1.000_Length_1547	Zgc:85772 [Danio rerio]	F	GO:0005488	binding
Locus_15819_Transcript_1/1_Confidence_1.000_Length_1547	Zgc:85772 [Danio rerio]	C	GO:0043229	intracellular organelle
Locus_14041_Transcript_3/4_Confidence_0.571_Length_1546	beta-carotene oxygenase 2	P	GO:0016119	carotene metabolic process
Locus_14041_Transcript_3/4_Confidence_0.571_Length_1546	beta-carotene oxygenase 2	F	GO:0016702	oxidoreductase activity, acting on single donors with incorporation of molecular oxygen, incorporation of two atoms of oxygen
Locus_53373_Transcript_1/1_Confidence_1.000_Length_1537	Dihydroorotate dehydrogenase, putative [Pediculus humanus corporis]	P	GO:0008152	metabolic process
Locus_53373_Transcript_1/1_Confidence_1.000_Length_1537	Dihydroorotate dehydrogenase, putative [Pediculus humanus corporis]	F	GO:0003824	catalytic activity
Locus_11596_Transcript_1/1_Confidence_1.000_Length_1524	n-acetyltransferase 10	F	GO:0008080	N-acetyltransferase activity
Locus_11596_Transcript_1/1_Confidence_1.000_Length_1524	n-acetyltransferase 10	P	GO:0008152	metabolic process
Locus_16233_Transcript_2/2_Confidence_1.000_Length_1519	lovastatin nonaketide synthase	F	GO:0003824	catalytic activity
Locus_16233_Transcript_2/2_Confidence_1.000_Length_1519	lovastatin nonaketide synthase	F	GO:0005488	binding
Locus_19323_Transcript_1/1_Confidence_1.000_Length_1518	nucleolin, putative [Ixodes scapularis]	F	GO:0016787	hydrolase activity
Locus_19323_Transcript_1/1_Confidence_1.000_Length_1518	nucleolin, putative [Ixodes scapularis]	C	GO:0005634	nucleus
Locus_11098_Transcript_1/1_Confidence_1.000_Length_1515	disheveled-associated activator of	F	GO:0005515	protein binding
Locus_11098_Transcript_1/1_Confidence_1.000_Length_1515	disheveled-associated activator of	P	GO:0016043	cellular component organization
Locus_17647_Transcript_1/6_Confidence_0.533_Length_1493	conserved hypothetical protein [Pediculus humanus corporis]	P	GO:0005975	carbohydrate metabolic process
Locus_17647_Transcript_1/6_Confidence_0.533_Length_1493	conserved hypothetical protein [Pediculus humanus corporis]	F	GO:0016798	hydrolase activity, acting on glycosyl bonds
Locus_7590_Transcript_2/4_Confidence_0.667_Length_1489	zeta (quinone reductase)	C	GO:0005737	cytoplasm
Locus_7590_Transcript_2/4_Confidence_0.667_Length_1489	zeta (quinone reductase)	F	GO:0005488	binding
Locus_7590_Transcript_4/4_Confidence_0.667_Length_1488	zeta (quinone reductase)	C	GO:0005737	cytoplasm
Locus_7590_Transcript_4/4_Confidence_0.667_Length_1488	zeta (quinone reductase)	F	GO:0005488	binding
Locus_5257_Transcript_1/1_Confidence_1.000_Length_1487	fructose- -	P	GO:0005975	carbohydrate metabolic process
Locus_5257_Transcript_1/1_Confidence_1.000_Length_1487	fructose- -	F	GO:0042132	fructose 1,6-bisphosphate 1-phosphatase activity
Locus_36139_Transcript_1/1_Confidence_1.000_Length_1486	utp-glucose-1-phosphate uridylyltransferase 2	F	GO:0016779	nucleotidyltransferase activity
Locus_36139_Transcript_1/1_Confidence_1.000_Length_1486	utp-glucose-1-phosphate uridylyltransferase 2	P	GO:0008152	metabolic process
Locus_7333_Transcript_1/1_Confidence_1.000_Length_1469	alg6_chick ame: full=dolichyl pyrophosphate man9 c2 alpha- -glucosyltransferase ame: full=asparagine-linked glycosylation protein 6 homolog ame: full=dol-p-glc:man c -pp-dol alpha- -glucosyltransferase ame: full=dolichyl-p-glc:man9 c2-pp-dolichyl glucosyltransferase	C	GO:0005783	endoplasmic reticulum
Locus_7333_Transcript_1/1_Confidence_1.000_Length_1469	alg6_chick ame: full=dolichyl pyrophosphate man9 c2 alpha- -glucosyltransferase ame: full=asparagine-linked glycosylation protein 6 homolog ame: full=dol-p-glc:man c -pp-dol alpha- -glucosyltransferase ame: full=dolichyl-p-glc:man9 c2-pp-dolichyl glucosyltransferase	C	GO:0044425	membrane part
Locus_18371_Transcript_1/2_Confidence_1.000_Length_1448	isoform a	F	GO:0004197	cysteine-type endopeptidase activity
Locus_18371_Transcript_1/2_Confidence_1.000_Length_1448	isoform a	P	GO:0006508	proteolysis
Locus_18371_Transcript_2/2_Confidence_1.000_Length_1448	isoform a	F	GO:0004197	cysteine-type endopeptidase activity
Locus_18371_Transcript_2/2_Confidence_1.000_Length_1448	isoform a	P	GO:0006508	proteolysis
Locus_7744_Transcript_2/2_Confidence_1.000_Length_1445	sulfide:quinone oxidoreductase flavo-binding	P	GO:0055114	oxidation reduction
Locus_7744_Transcript_2/2_Confidence_1.000_Length_1445	sulfide:quinone oxidoreductase flavo-binding	F	GO:0016491	oxidoreductase activity
Locus_8792_Transcript_1/1_Confidence_1.000_Length_1432	cytochrome oxidase biogenesis protein (oxa1 mitochondrial)	P	GO:0051205	protein insertion into membrane
Locus_8792_Transcript_1/1_Confidence_1.000_Length_1432	cytochrome oxidase biogenesis protein (oxa1 mitochondrial)	C	GO:0016021	integral to membrane
Locus_5755_Transcript_1/1_Confidence_1.000_Length_1423	hypothetical protein TRIADDRAFT_49601 [Trichoplax adhaerens]	F	GO:0016791	phosphatase activity
Locus_5755_Transcript_1/1_Confidence_1.000_Length_1423	hypothetical protein TRIADDRAFT_49601 [Trichoplax adhaerens]	P	GO:0044237	cellular metabolic process
Locus_8629_Transcript_1/1_Confidence_1.000_Length_1398	pgps1_chick ame: full=cdp-diacylglycerol--glycerol-3-phosphate 3- mitochondrial ame: full=phosphatidylglycerophosphate synthase 1 short=pgp synthase 1 flags: precursor	C	GO:0005783	endoplasmic reticulum
Locus_8629_Transcript_1/1_Confidence_1.000_Length_1398	pgps1_chick ame: full=cdp-diacylglycerol--glycerol-3-phosphate 3- mitochondrial ame: full=phosphatidylglycerophosphate synthase 1 short=pgp synthase 1 flags: precursor	F	GO:0003824	catalytic activity
Locus_38496_Transcript_1/2_Confidence_1.000_Length_1389	alcohol dehydrogenase 5	F	GO:0016491	oxidoreductase activity
Locus_38496_Transcript_1/2_Confidence_1.000_Length_1389	alcohol dehydrogenase 5	F	GO:0005488	binding
Locus_38496_Transcript_2/2_Confidence_1.000_Length_1389	alcohol dehydrogenase 5	F	GO:0016491	oxidoreductase activity
Locus_38496_Transcript_2/2_Confidence_1.000_Length_1389	alcohol dehydrogenase 5	F	GO:0005488	binding
Locus_3868_Transcript_1/1_Confidence_1.000_Length_1352	mgc154518 protein	F	GO:0050660	FAD binding
Locus_3868_Transcript_1/1_Confidence_1.000_Length_1352	mgc154518 protein	F	GO:0009055	electron carrier activity
Locus_35392_Transcript_1/1_Confidence_1.000_Length_1350	s-adenosyl-l-homocysteine hydrolase	F	GO:0004013	adenosylhomocysteinase activity
Locus_35392_Transcript_1/1_Confidence_1.000_Length_1350	s-adenosyl-l-homocysteine hydrolase	P	GO:0006730	one-carbon metabolic process
Locus_19855_Transcript_1/1_Confidence_1.000_Length_1345	voltage-gated ion	C	GO:0016020	membrane
Locus_19855_Transcript_1/1_Confidence_1.000_Length_1345	voltage-gated ion	P	GO:0006810	transport
Locus_7870_Transcript_1/1_Confidence_1.000_Length_1342	nuclear distribution protein	C	GO:0005856	cytoskeleton
Locus_7870_Transcript_1/1_Confidence_1.000_Length_1342	nuclear distribution protein	P	GO:0007049	cell cycle
Locus_5506_Transcript_1/2_Confidence_1.000_Length_1315	pyrroline-5-carboxylate reductase, putative [Ixodes scapularis]	P	GO:0008652	cellular amino acid biosynthetic process
Locus_5506_Transcript_1/2_Confidence_1.000_Length_1315	pyrroline-5-carboxylate reductase, putative [Ixodes scapularis]	F	GO:0016491	oxidoreductase activity
Locus_36123_Transcript_1/1_Confidence_1.000_Length_1309	rna binding	F	GO:0003676	nucleic acid binding
Locus_36123_Transcript_1/1_Confidence_1.000_Length_1309	rna binding	F	GO:0000166	nucleotide binding
Locus_14910_Transcript_1/1_Confidence_1.000_Length_1307	mgc116545 protein	F	GO:0020037	heme binding
Locus_14910_Transcript_1/1_Confidence_1.000_Length_1307	mgc116545 protein	F	GO:0009055	electron carrier activity
Locus_50280_Transcript_1/2_Confidence_1.000_Length_1280	acyl- dehydrogenase	P	GO:0008152	metabolic process
Locus_50280_Transcript_1/2_Confidence_1.000_Length_1280	acyl- dehydrogenase	F	GO:0016627	oxidoreductase activity, acting on the CH-CH group of donors
Locus_50280_Transcript_2/2_Confidence_1.000_Length_1280	acyl- dehydrogenase	P	GO:0008152	metabolic process
Locus_50280_Transcript_2/2_Confidence_1.000_Length_1280	acyl- dehydrogenase	F	GO:0016627	oxidoreductase activity, acting on the CH-CH group of donors
Locus_9514_Transcript_1/3_Confidence_0.571_Length_1276	GI20814 [Drosophila mojavensis]	F	GO:0008270	zinc ion binding
Locus_9514_Transcript_1/3_Confidence_0.571_Length_1276	GI20814 [Drosophila mojavensis]	C	GO:0005622	intracellular
Locus_9514_Transcript_2/3_Confidence_0.714_Length_1276	GI20814 [Drosophila mojavensis]	F	GO:0008270	zinc ion binding
Locus_9514_Transcript_2/3_Confidence_0.714_Length_1276	GI20814 [Drosophila mojavensis]	C	GO:0005622	intracellular
Locus_9514_Transcript_3/3_Confidence_0.571_Length_1276	GI20814 [Drosophila mojavensis]	F	GO:0008270	zinc ion binding
Locus_9514_Transcript_3/3_Confidence_0.571_Length_1276	GI20814 [Drosophila mojavensis]	C	GO:0005622	intracellular
Locus_14947_Transcript_1/1_Confidence_1.000_Length_1276	beta3 protein	P	GO:0006810	transport
Locus_14947_Transcript_1/1_Confidence_1.000_Length_1276	beta3 protein	P	GO:0009987	cellular process
Locus_36853_Transcript_1/1_Confidence_1.000_Length_1265	abc transporter	F	GO:0017111	nucleoside-triphosphatase activity
Locus_36853_Transcript_1/1_Confidence_1.000_Length_1265	abc transporter	F	GO:0000166	nucleotide binding
Locus_7442_Transcript_1/1_Confidence_1.000_Length_1260	thiol-disulfide isomerase, putative [Ixodes scapularis]	P	GO:0045454	cell redox homeostasis
Locus_7442_Transcript_1/1_Confidence_1.000_Length_1260	thiol-disulfide isomerase, putative [Ixodes scapularis]	F	GO:0003756	protein disulfide isomerase activity
Locus_5731_Transcript_1/1_Confidence_1.000_Length_1254	high mobility group protein	C	GO:0005634	nucleus
Locus_5731_Transcript_1/1_Confidence_1.000_Length_1254	high mobility group protein	F	GO:0003677	DNA binding
Locus_37649_Transcript_1/1_Confidence_1.000_Length_1243	methyl- binding transcription	C	GO:0005634	nucleus
Locus_37649_Transcript_1/1_Confidence_1.000_Length_1243	methyl- binding transcription	F	GO:0003677	DNA binding
Locus_24980_Transcript_1/1_Confidence_1.000_Length_1239	shc transforming	C	GO:0005622	intracellular
Locus_24980_Transcript_1/1_Confidence_1.000_Length_1239	shc transforming	N	GO:0035556
Locus_11499_Transcript_3/4_Confidence_0.500_Length_1230	alpha-L-fucosidase, putative [Ixodes scapularis]	P	GO:0005975	carbohydrate metabolic process
Locus_11499_Transcript_3/4_Confidence_0.500_Length_1230	alpha-L-fucosidase, putative [Ixodes scapularis]	F	GO:0016798	hydrolase activity, acting on glycosyl bonds
Locus_17647_Transcript_6/6_Confidence_0.400_Length_1226	conserved hypothetical protein [Pediculus humanus corporis]	P	GO:0008152	metabolic process
Locus_17647_Transcript_6/6_Confidence_0.400_Length_1226	conserved hypothetical protein [Pediculus humanus corporis]	F	GO:0016787	hydrolase activity
Locus_27859_Transcript_1/2_Confidence_1.000_Length_1223	predicted protein [Nematostella vectensis]	P	GO:0009209	pyrimidine ribonucleoside triphosphate biosynthetic process
Locus_27859_Transcript_1/2_Confidence_1.000_Length_1223	predicted protein [Nematostella vectensis]	P	GO:0046131	pyrimidine ribonucleoside metabolic process
Locus_35829_Transcript_1/1_Confidence_1.000_Length_1222	integral membrane tmp21-i	P	GO:0006810	transport
Locus_35829_Transcript_1/1_Confidence_1.000_Length_1222	integral membrane tmp21-i	C	GO:0016021	integral to membrane
Locus_10108_Transcript_1/1_Confidence_1.000_Length_1219	novel protein	F	GO:0003676	nucleic acid binding
Locus_10108_Transcript_1/1_Confidence_1.000_Length_1219	novel protein	C	GO:0005689	U12-type spliceosomal complex
Locus_12437_Transcript_1/2_Confidence_1.000_Length_1198	loc398569 protein	P	GO:0009987	cellular process
Locus_12437_Transcript_1/2_Confidence_1.000_Length_1198	loc398569 protein	C	GO:0044424	intracellular part
Locus_12437_Transcript_2/2_Confidence_1.000_Length_1198	loc398569 protein	P	GO:0009987	cellular process
Locus_12437_Transcript_2/2_Confidence_1.000_Length_1198	loc398569 protein	C	GO:0044424	intracellular part
Locus_5407_Transcript_1/1_Confidence_1.000_Length_1193	dead box atp-dependent rna	F	GO:0016787	hydrolase activity
Locus_5407_Transcript_1/1_Confidence_1.000_Length_1193	dead box atp-dependent rna	F	GO:0005488	binding
Locus_14084_Transcript_1/1_Confidence_1.000_Length_1186	elp1_xenla ame: full= elongator complex protein 1 short=elp1 ame: full= kinase complex-associated protein short=ikk complex-associated protein	P	GO:0006351	transcription, DNA-dependent
Locus_14084_Transcript_1/1_Confidence_1.000_Length_1186	elp1_xenla ame: full= elongator complex protein 1 short=elp1 ame: full= kinase complex-associated protein short=ikk complex-associated protein	C	GO:0044424	intracellular part
Locus_27859_Transcript_2/2_Confidence_1.000_Length_1183	predicted protein [Nematostella vectensis]	P	GO:0009209	pyrimidine ribonucleoside triphosphate biosynthetic process
Locus_27859_Transcript_2/2_Confidence_1.000_Length_1183	predicted protein [Nematostella vectensis]	P	GO:0046131	pyrimidine ribonucleoside metabolic process
Locus_10087_Transcript_1/1_Confidence_1.000_Length_1177	GK10641 [Drosophila willistoni]	F	GO:0003779	actin binding
Locus_10087_Transcript_1/1_Confidence_1.000_Length_1177	GK10641 [Drosophila willistoni]	C	GO:0005622	intracellular
Locus_24581_Transcript_1/1_Confidence_1.000_Length_1173	isoform b	P	GO:0045454	cell redox homeostasis
Locus_24581_Transcript_1/1_Confidence_1.000_Length_1173	isoform b	F	GO:0003756	protein disulfide isomerase activity
Locus_5004_Transcript_1/3_Confidence_0.667_Length_1158	conserved hypothetical protein [Ixodes scapularis]	F	GO:0008080	N-acetyltransferase activity
Locus_5004_Transcript_1/3_Confidence_0.667_Length_1158	conserved hypothetical protein [Ixodes scapularis]	P	GO:0008152	metabolic process
Locus_5004_Transcript_3/3_Confidence_0.667_Length_1158	conserved hypothetical protein [Ixodes scapularis]	F	GO:0008080	N-acetyltransferase activity
Locus_5004_Transcript_3/3_Confidence_0.667_Length_1158	conserved hypothetical protein [Ixodes scapularis]	P	GO:0008152	metabolic process
Locus_19057_Transcript_1/1_Confidence_1.000_Length_1158	conserved hypothetical protein [Pediculus humanus corporis]	P	GO:0006351	transcription, DNA-dependent
Locus_19057_Transcript_1/1_Confidence_1.000_Length_1158	conserved hypothetical protein [Pediculus humanus corporis]	F	GO:0003677	DNA binding
Locus_31855_Transcript_1/1_Confidence_1.000_Length_1156	tyrosine protein phosphatase non-receptor	P	GO:0016311	dephosphorylation
Locus_31855_Transcript_1/1_Confidence_1.000_Length_1156	tyrosine protein phosphatase non-receptor	F	GO:0016791	phosphatase activity
Locus_8345_Transcript_1/1_Confidence_1.000_Length_1152	conserved hypothetical protein [Pediculus humanus corporis]	F	GO:0016301	kinase activity
Locus_8345_Transcript_1/1_Confidence_1.000_Length_1152	conserved hypothetical protein [Pediculus humanus corporis]	P	GO:0009987	cellular process
Locus_22651_Transcript_1/1_Confidence_1.000_Length_1152	sorting nexin-	F	GO:0035091	phosphoinositide binding
Locus_22651_Transcript_1/1_Confidence_1.000_Length_1152	sorting nexin-	P	GO:0007165	signal transduction
Locus_9173_Transcript_1/1_Confidence_1.000_Length_1147	guanine nucleotide-binding protein subunit	F	GO:0004402	histone acetyltransferase activity
Locus_9173_Transcript_1/1_Confidence_1.000_Length_1147	guanine nucleotide-binding protein subunit	P	GO:0016573	histone acetylation
Locus_35963_Transcript_1/1_Confidence_1.000_Length_1126	translation factor sui1-like protein	P	GO:0006413	translational initiation
Locus_35963_Transcript_1/1_Confidence_1.000_Length_1126	translation factor sui1-like protein	F	GO:0003743	translation initiation factor activity
Locus_15939_Transcript_1/1_Confidence_1.000_Length_1119	wd repeat domain 92	P	GO:0034968	histone lysine methylation
Locus_15939_Transcript_1/1_Confidence_1.000_Length_1119	wd repeat domain 92	F	GO:0035064	methylated histone residue binding
Locus_22497_Transcript_1/2_Confidence_1.000_Length_1119	mrna (guanine-7-)methyltransferase	P	GO:0044237	cellular metabolic process
Locus_22497_Transcript_1/2_Confidence_1.000_Length_1119	mrna (guanine-7-)methyltransferase	F	GO:0016740	transferase activity
Locus_22497_Transcript_2/2_Confidence_1.000_Length_1119	mrna (guanine-7-)methyltransferase	P	GO:0044237	cellular metabolic process
Locus_22497_Transcript_2/2_Confidence_1.000_Length_1119	mrna (guanine-7-)methyltransferase	F	GO:0016740	transferase activity
Locus_13513_Transcript_2/2_Confidence_1.000_Length_1116	isoform b	C	GO:0005762	mitochondrial large ribosomal subunit
Locus_13513_Transcript_2/2_Confidence_1.000_Length_1116	isoform b	F	GO:0003735	structural constituent of ribosome
Locus_36491_Transcript_1/1_Confidence_1.000_Length_1096	atp-dependent clp protease proteolytic	F	GO:0004252	serine-type endopeptidase activity
Locus_36491_Transcript_1/1_Confidence_1.000_Length_1096	atp-dependent clp protease proteolytic	P	GO:0006508	proteolysis
Locus_13534_Transcript_1/1_Confidence_1.000_Length_1092	hypothetical protein IscW_ISCW000835 [Ixodes scapularis]	P	GO:0009987	cellular process
Locus_13534_Transcript_1/1_Confidence_1.000_Length_1092	hypothetical protein IscW_ISCW000835 [Ixodes scapularis]	F	GO:0005515	protein binding
Locus_27313_Transcript_1/2_Confidence_1.000_Length_1078	hypothetical protein TcasGA2_TC010496 [Tribolium castaneum]	P	GO:0008152	metabolic process
Locus_27313_Transcript_1/2_Confidence_1.000_Length_1078	hypothetical protein TcasGA2_TC010496 [Tribolium castaneum]	F	GO:0003824	catalytic activity
Locus_27313_Transcript_2/2_Confidence_1.000_Length_1078	hypothetical protein TcasGA2_TC010496 [Tribolium castaneum]	P	GO:0008152	metabolic process
Locus_27313_Transcript_2/2_Confidence_1.000_Length_1078	hypothetical protein TcasGA2_TC010496 [Tribolium castaneum]	F	GO:0003824	catalytic activity
Locus_28410_Transcript_1/1_Confidence_1.000_Length_1076	hypothetical protein TcasGA2_TC000847 [Tribolium castaneum]	F	GO:0004672	protein kinase activity
Locus_28410_Transcript_1/1_Confidence_1.000_Length_1076	hypothetical protein TcasGA2_TC000847 [Tribolium castaneum]	F	GO:0000166	nucleotide binding
Locus_40493_Transcript_3/3_Confidence_0.571_Length_1072	acyl-coenzyme a oxidase	F	GO:0016491	oxidoreductase activity
Locus_40493_Transcript_3/3_Confidence_0.571_Length_1072	acyl-coenzyme a oxidase	P	GO:0008152	metabolic process
Locus_9048_Transcript_1/1_Confidence_1.000_Length_1055	get4_xentr ame: full=golgi to er traffic protein 4 homolog	N	GO:0071818
Locus_9048_Transcript_1/1_Confidence_1.000_Length_1055	get4_xentr ame: full=golgi to er traffic protein 4 homolog	N	GO:0071816
Locus_13916_Transcript_1/1_Confidence_1.000_Length_1050	fyve finger-containing phosphoinositide	P	GO:0044237	cellular metabolic process
Locus_13916_Transcript_1/1_Confidence_1.000_Length_1050	fyve finger-containing phosphoinositide	F	GO:0016740	transferase activity
Locus_40493_Transcript_1/3_Confidence_0.571_Length_1047	acyl-coenzyme a oxidase	F	GO:0016491	oxidoreductase activity
Locus_40493_Transcript_1/3_Confidence_0.571_Length_1047	acyl-coenzyme a oxidase	P	GO:0008152	metabolic process
Locus_50008_Transcript_1/1_Confidence_1.000_Length_1047	thioredoxin 2	P	GO:0009987	cellular process
Locus_50008_Transcript_1/1_Confidence_1.000_Length_1047	thioredoxin 2	P	GO:0008152	metabolic process
Locus_13257_Transcript_1/1_Confidence_1.000_Length_1040	large neutral amino acids	C	GO:0016020	membrane
Locus_13257_Transcript_1/1_Confidence_1.000_Length_1040	large neutral amino acids	P	GO:0055085	transmembrane transport
Locus_23748_Transcript_1/1_Confidence_1.000_Length_1037	myosin XV, putative [Pediculus humanus corporis]	C	GO:0005856	cytoskeleton
Locus_23748_Transcript_1/1_Confidence_1.000_Length_1037	myosin XV, putative [Pediculus humanus corporis]	F	GO:0000166	nucleotide binding
Locus_22665_Transcript_1/1_Confidence_1.000_Length_1025	loc494700 protein	P	GO:0008652	cellular amino acid biosynthetic process
Locus_22665_Transcript_1/1_Confidence_1.000_Length_1025	loc494700 protein	F	GO:0008483	transaminase activity
Locus_35399_Transcript_1/1_Confidence_1.000_Length_1018	GI23192 [Drosophila mojavensis]	F	GO:0016868	intramolecular transferase activity, phosphotransferases
Locus_35399_Transcript_1/1_Confidence_1.000_Length_1018	GI23192 [Drosophila mojavensis]	P	GO:0006096	glycolysis
Locus_29479_Transcript_1/1_Confidence_1.000_Length_1014	pa24a_chick ame: full=cytosolic phospholipase a2 short=cpla2 ame: full=phospholipase a2 group iva includes: ame: full=phospholipase a2 ame: full=phosphatidylcholine 2-acylhydrolase includes: ame: full=lysophospholipase	F	GO:0016787	hydrolase activity
Locus_29479_Transcript_1/1_Confidence_1.000_Length_1014	pa24a_chick ame: full=cytosolic phospholipase a2 short=cpla2 ame: full=phospholipase a2 group iva includes: ame: full=phospholipase a2 ame: full=phosphatidylcholine 2-acylhydrolase includes: ame: full=lysophospholipase	P	GO:0008152	metabolic process
Locus_46331_Transcript_1/1_Confidence_1.000_Length_1006	beta- -	F	GO:0016757	transferase activity, transferring glycosyl groups
Locus_46331_Transcript_1/1_Confidence_1.000_Length_1006	beta- -	C	GO:0044464	cell part
Locus_14041_Transcript_1/4_Confidence_0.429_Length_1003	beta-carotene oxygenase 2	F	GO:0016491	oxidoreductase activity
Locus_14041_Transcript_1/4_Confidence_0.429_Length_1003	beta-carotene oxygenase 2	P	GO:0006721	terpenoid metabolic process
Locus_26158_Transcript_1/2_Confidence_1.000_Length_998	sodium proton	F	GO:0015299	solute:hydrogen antiporter activity
Locus_26158_Transcript_1/2_Confidence_1.000_Length_998	sodium proton	P	GO:0006812	cation transport
Locus_40750_Transcript_1/1_Confidence_1.000_Length_994	hypothetical protein BRAFLDRAFT_87444 [Branchiostoma floridae]	F	GO:0005488	binding
Locus_40750_Transcript_1/1_Confidence_1.000_Length_994	hypothetical protein BRAFLDRAFT_87444 [Branchiostoma floridae]	P	GO:0006355	regulation of transcription, DNA-dependent
Locus_6077_Transcript_1/1_Confidence_1.000_Length_971	small nuclear ribonucleoprotein splicing factor	F	GO:0003676	nucleic acid binding
Locus_6077_Transcript_1/1_Confidence_1.000_Length_971	small nuclear ribonucleoprotein splicing factor	C	GO:0030529	ribonucleoprotein complex
Locus_26158_Transcript_2/2_Confidence_1.000_Length_971	sodium proton	F	GO:0015299	solute:hydrogen antiporter activity
Locus_26158_Transcript_2/2_Confidence_1.000_Length_971	sodium proton	P	GO:0006812	cation transport
Locus_17062_Transcript_1/1_Confidence_1.000_Length_959	histone h3 methyltransferase	P	GO:0032259	methylation
Locus_17062_Transcript_1/1_Confidence_1.000_Length_959	histone h3 methyltransferase	F	GO:0008168	methyltransferase activity
Locus_35498_Transcript_1/1_Confidence_1.000_Length_959	GF22163 [Drosophila ananassae]	P	GO:0005975	carbohydrate metabolic process
Locus_35498_Transcript_1/1_Confidence_1.000_Length_959	GF22163 [Drosophila ananassae]	F	GO:0003824	catalytic activity
Locus_17986_Transcript_1/1_Confidence_1.000_Length_957	target of rapamycin complex 2 subunit mapkap1 isoform 4	P	GO:0007165	signal transduction
Locus_17986_Transcript_1/1_Confidence_1.000_Length_957	target of rapamycin complex 2 subunit mapkap1 isoform 4	C	GO:0044424	intracellular part
Locus_3714_Transcript_1/2_Confidence_1.000_Length_944	exosome component 7	C	GO:0000178	exosome (RNase complex)
Locus_3714_Transcript_1/2_Confidence_1.000_Length_944	exosome component 7	F	GO:0004532	exoribonuclease activity
Locus_3714_Transcript_2/2_Confidence_1.000_Length_944	exosome component 7	C	GO:0000178	exosome (RNase complex)
Locus_3714_Transcript_2/2_Confidence_1.000_Length_944	exosome component 7	F	GO:0004532	exoribonuclease activity
Locus_10822_Transcript_1/1_Confidence_1.000_Length_941	140u_drome ame: full=rpii140-upstream gene protein	P	GO:0007275	multicellular organismal development
Locus_10822_Transcript_1/1_Confidence_1.000_Length_941	140u_drome ame: full=rpii140-upstream gene protein	C	GO:0016020	membrane
Locus_22628_Transcript_1/1_Confidence_1.000_Length_933	phosphatidylinositol transfer protein retinal degeneration b protein	C	GO:0005622	intracellular
Locus_22628_Transcript_1/1_Confidence_1.000_Length_933	phosphatidylinositol transfer protein retinal degeneration b protein	P	GO:0006810	transport
Locus_8498_Transcript_1/1_Confidence_1.000_Length_923	conserved hypothetical protein [Pediculus humanus corporis]	P	GO:0016311	dephosphorylation
Locus_8498_Transcript_1/1_Confidence_1.000_Length_923	conserved hypothetical protein [Pediculus humanus corporis]	F	GO:0016791	phosphatase activity
Locus_30604_Transcript_1/1_Confidence_1.000_Length_913	rna binding motif	F	GO:0003676	nucleic acid binding
Locus_30604_Transcript_1/1_Confidence_1.000_Length_913	rna binding motif	F	GO:0000166	nucleotide binding
Locus_26088_Transcript_1/1_Confidence_1.000_Length_910	guanine nucleotide-binding protein subunit	F	GO:0004402	histone acetyltransferase activity
Locus_26088_Transcript_1/1_Confidence_1.000_Length_910	guanine nucleotide-binding protein subunit	P	GO:0016573	histone acetylation
Locus_43657_Transcript_1/1_Confidence_1.000_Length_909	aldehyde oxidase	F	GO:0003824	catalytic activity
Locus_43657_Transcript_1/1_Confidence_1.000_Length_909	aldehyde oxidase	F	GO:0005488	binding
Locus_32935_Transcript_1/1_Confidence_1.000_Length_898	thns2_xenla ame: full=threonine synthase-like 2 short=tsh2	P	GO:0008152	metabolic process
Locus_32935_Transcript_1/1_Confidence_1.000_Length_898	thns2_xenla ame: full=threonine synthase-like 2 short=tsh2	F	GO:0016829	lyase activity
Locus_10561_Transcript_1/1_Confidence_1.000_Length_892	aldo-keto reductase	P	GO:0055114	oxidation reduction
Locus_10561_Transcript_1/1_Confidence_1.000_Length_892	aldo-keto reductase	F	GO:0016491	oxidoreductase activity
Locus_6874_Transcript_1/1_Confidence_1.000_Length_890	conserved hypothetical protein [Culex quinquefasciatus]	P	GO:0005975	carbohydrate metabolic process
Locus_6874_Transcript_1/1_Confidence_1.000_Length_890	conserved hypothetical protein [Culex quinquefasciatus]	F	GO:0003824	catalytic activity
Locus_14779_Transcript_1/1_Confidence_1.000_Length_888	conserved hypothetical protein [Aedes aegypti]	P	GO:0005975	carbohydrate metabolic process
Locus_14779_Transcript_1/1_Confidence_1.000_Length_888	conserved hypothetical protein [Aedes aegypti]	F	GO:0003824	catalytic activity
Locus_16677_Transcript_1/1_Confidence_1.000_Length_879	dbls big	P	GO:0009987	cellular process
Locus_16677_Transcript_1/1_Confidence_1.000_Length_879	dbls big	F	GO:0003824	catalytic activity
Locus_19131_Transcript_1/1_Confidence_1.000_Length_875	hypothetical protein BRAFLDRAFT_215087 [Branchiostoma floridae]	C	GO:0016021	integral to membrane
Locus_19131_Transcript_1/1_Confidence_1.000_Length_875	hypothetical protein BRAFLDRAFT_215087 [Branchiostoma floridae]	P	GO:0016192	vesicle-mediated transport
Locus_54755_Transcript_1/2_Confidence_1.000_Length_873	hypothetical protein BRAFLDRAFT_85797 [Branchiostoma floridae]	F	GO:0016787	hydrolase activity
Locus_54755_Transcript_1/2_Confidence_1.000_Length_873	hypothetical protein BRAFLDRAFT_85797 [Branchiostoma floridae]	P	GO:0008152	metabolic process
Locus_54755_Transcript_2/2_Confidence_1.000_Length_873	hypothetical protein BRAFLDRAFT_85797 [Branchiostoma floridae]	F	GO:0016787	hydrolase activity
Locus_54755_Transcript_2/2_Confidence_1.000_Length_873	hypothetical protein BRAFLDRAFT_85797 [Branchiostoma floridae]	P	GO:0008152	metabolic process
Locus_5214_Transcript_1/1_Confidence_1.000_Length_869	conserved hypothetical protein [Pediculus humanus corporis]	P	GO:0044267	cellular protein metabolic process
Locus_5214_Transcript_1/1_Confidence_1.000_Length_869	conserved hypothetical protein [Pediculus humanus corporis]	F	GO:0016853	isomerase activity
Locus_19101_Transcript_1/2_Confidence_1.000_Length_839	novel protein vertebrate nescient helix loop helix 2 ( zgc:77245)	C	GO:0005634	nucleus
Locus_19101_Transcript_1/2_Confidence_1.000_Length_839	novel protein vertebrate nescient helix loop helix 2 ( zgc:77245)	P	GO:0006355	regulation of transcription, DNA-dependent
Locus_21654_Transcript_1/1_Confidence_1.000_Length_836	gtp-binding protein ypt31	F	GO:0005525	GTP binding
Locus_21654_Transcript_1/1_Confidence_1.000_Length_836	gtp-binding protein ypt31	P	GO:0007264	small GTPase mediated signal transduction
Locus_31720_Transcript_1/1_Confidence_1.000_Length_835	hypothetical protein MGC145461 [Xenopus (Silurana) tropicalis]	P	GO:0008152	metabolic process
Locus_31720_Transcript_1/1_Confidence_1.000_Length_835	hypothetical protein MGC145461 [Xenopus (Silurana) tropicalis]	F	GO:0016787	hydrolase activity
Locus_36573_Transcript_1/1_Confidence_1.000_Length_835	pre-mrna-splicing factor cwc15	C	GO:0005681	spliceosomal complex
Locus_36573_Transcript_1/1_Confidence_1.000_Length_835	pre-mrna-splicing factor cwc15	P	GO:0000398	nuclear mRNA splicing, via spliceosome
Locus_32583_Transcript_1/1_Confidence_1.000_Length_825	rna polymerase ii ctd	F	GO:0016787	hydrolase activity
Locus_32583_Transcript_1/1_Confidence_1.000_Length_825	rna polymerase ii ctd	C	GO:0005622	intracellular
Locus_4801_Transcript_1/1_Confidence_1.000_Length_821	conserved hypothetical protein [Pediculus humanus corporis]	P	GO:0006470	protein amino acid dephosphorylation
Locus_4801_Transcript_1/1_Confidence_1.000_Length_821	conserved hypothetical protein [Pediculus humanus corporis]	F	GO:0004721	phosphoprotein phosphatase activity
Locus_7950_Transcript_3/5_Confidence_0.429_Length_816	hypothetical protein BRAFLDRAFT_77063 [Branchiostoma floridae]	P	GO:0008152	metabolic process
Locus_7950_Transcript_3/5_Confidence_0.429_Length_816	hypothetical protein BRAFLDRAFT_77063 [Branchiostoma floridae]	F	GO:0003824	catalytic activity
Locus_13717_Transcript_1/1_Confidence_1.000_Length_816	Cdc6 protein, putative [Ixodes scapularis]	C	GO:0043229	intracellular organelle
Locus_13717_Transcript_1/1_Confidence_1.000_Length_816	Cdc6 protein, putative [Ixodes scapularis]	F	GO:0000166	nucleotide binding
Locus_18952_Transcript_1/1_Confidence_1.000_Length_814	myosin, putative [Pediculus humanus corporis]	C	GO:0005856	cytoskeleton
Locus_18952_Transcript_1/1_Confidence_1.000_Length_814	myosin, putative [Pediculus humanus corporis]	F	GO:0000166	nucleotide binding
Locus_53980_Transcript_1/1_Confidence_1.000_Length_811	hypothetical protein TRIADDRAFT_24953 [Trichoplax adhaerens]	F	GO:0046872	metal ion binding
Locus_53980_Transcript_1/1_Confidence_1.000_Length_811	hypothetical protein TRIADDRAFT_24953 [Trichoplax adhaerens]	F	GO:0016491	oxidoreductase activity
Locus_39421_Transcript_1/1_Confidence_1.000_Length_807	atp-dependent rna helicase dhx8	F	GO:0004386	helicase activity
Locus_39421_Transcript_1/1_Confidence_1.000_Length_807	atp-dependent rna helicase dhx8	F	GO:0000166	nucleotide binding
Locus_23383_Transcript_1/1_Confidence_1.000_Length_805	plexin b	P	GO:0050794	regulation of cellular process
Locus_23383_Transcript_1/1_Confidence_1.000_Length_805	plexin b	C	GO:0044464	cell part
Locus_32614_Transcript_1/1_Confidence_1.000_Length_800	hypothetical protein TcasGA2_TC013890 [Tribolium castaneum]	F	GO:0019901	protein kinase binding
Locus_32614_Transcript_1/1_Confidence_1.000_Length_800	hypothetical protein TcasGA2_TC013890 [Tribolium castaneum]	P	GO:0000079	regulation of cyclin-dependent protein kinase activity
Locus_5207_Transcript_1/1_Confidence_1.000_Length_799	hexaprenyldihydroxybenzoate methyltransferase, putative [Pediculus humanus corporis]	P	GO:0008152	metabolic process
Locus_5207_Transcript_1/1_Confidence_1.000_Length_799	hexaprenyldihydroxybenzoate methyltransferase, putative [Pediculus humanus corporis]	F	GO:0008168	methyltransferase activity
Locus_31027_Transcript_1/1_Confidence_1.000_Length_797	GA15628 [Drosophila pseudoobscura pseudoobscura]	C	GO:0016020	membrane
Locus_31027_Transcript_1/1_Confidence_1.000_Length_797	GA15628 [Drosophila pseudoobscura pseudoobscura]	P	GO:0006810	transport
Locus_13994_Transcript_1/1_Confidence_1.000_Length_795	chromo domain	F	GO:0003676	nucleic acid binding
Locus_13994_Transcript_1/1_Confidence_1.000_Length_795	chromo domain	F	GO:0004386	helicase activity
Locus_10757_Transcript_1/1_Confidence_1.000_Length_788	GM22262 [Drosophila sechellia]	F	GO:0008270	zinc ion binding
Locus_10757_Transcript_1/1_Confidence_1.000_Length_788	GM22262 [Drosophila sechellia]	F	GO:0003677	DNA binding
Locus_25625_Transcript_1/1_Confidence_1.000_Length_779	sorting nexin, putative [Ixodes scapularis]	P	GO:0007154	cell communication
Locus_25625_Transcript_1/1_Confidence_1.000_Length_779	sorting nexin, putative [Ixodes scapularis]	F	GO:0035091	phosphoinositide binding
Locus_35598_Transcript_1/1_Confidence_1.000_Length_779	GA15490 [Drosophila pseudoobscura pseudoobscura]	F	GO:0003824	catalytic activity
Locus_35598_Transcript_1/1_Confidence_1.000_Length_779	GA15490 [Drosophila pseudoobscura pseudoobscura]	P	GO:0008152	metabolic process
Locus_17813_Transcript_1/1_Confidence_1.000_Length_776	guanylate cyclase 32e	P	GO:0009987	cellular process
Locus_17813_Transcript_1/1_Confidence_1.000_Length_776	guanylate cyclase 32e	F	GO:0003824	catalytic activity
Locus_22666_Transcript_1/1_Confidence_1.000_Length_774	conserved hypothetical protein [Pediculus humanus corporis]	F	GO:0003779	actin binding
Locus_22666_Transcript_1/1_Confidence_1.000_Length_774	conserved hypothetical protein [Pediculus humanus corporis]	P	GO:0030036	actin cytoskeleton organization
Locus_16058_Transcript_1/1_Confidence_1.000_Length_771	hypothetical protein TcasGA2_TC011619 [Tribolium castaneum]	P	GO:0006897	endocytosis
Locus_16058_Transcript_1/1_Confidence_1.000_Length_771	hypothetical protein TcasGA2_TC011619 [Tribolium castaneum]	C	GO:0016020	membrane
Locus_14681_Transcript_1/1_Confidence_1.000_Length_769	plda1_orysj ame: full=phospholipase d alpha 1 short=pld alpha 1 ame: full=choline phosphatase 1 ame: full=phosphatidylcholine-hydrolyzing phospholipase d 1 flags: precursor	F	GO:0004630	phospholipase D activity
Locus_14681_Transcript_1/1_Confidence_1.000_Length_769	plda1_orysj ame: full=phospholipase d alpha 1 short=pld alpha 1 ame: full=choline phosphatase 1 ame: full=phosphatidylcholine-hydrolyzing phospholipase d 1 flags: precursor	P	GO:0006643	membrane lipid metabolic process
Locus_23834_Transcript_1/1_Confidence_1.000_Length_760	transcription factor mitochondrial	C	GO:0042645	mitochondrial nucleoid
Locus_23834_Transcript_1/1_Confidence_1.000_Length_760	transcription factor mitochondrial	F	GO:0008168	methyltransferase activity
Locus_16945_Transcript_1/1_Confidence_1.000_Length_759	protein groucho, putative [Pediculus humanus corporis]	C	GO:0005634	nucleus
Locus_16945_Transcript_1/1_Confidence_1.000_Length_759	protein groucho, putative [Pediculus humanus corporis]	P	GO:0006355	regulation of transcription, DNA-dependent
Locus_14568_Transcript_2/3_Confidence_0.333_Length_757	reductase, putative [Ixodes scapularis]	P	GO:0008152	metabolic process
Locus_14568_Transcript_2/3_Confidence_0.333_Length_757	reductase, putative [Ixodes scapularis]	F	GO:0016491	oxidoreductase activity
Locus_27320_Transcript_1/1_Confidence_1.000_Length_756	adamts-7, putative [Ixodes scapularis]	F	GO:0008237	metallopeptidase activity
Locus_27320_Transcript_1/1_Confidence_1.000_Length_756	adamts-7, putative [Ixodes scapularis]	C	GO:0031012	extracellular matrix
Locus_14703_Transcript_1/1_Confidence_1.000_Length_754	GA18858 [Drosophila pseudoobscura pseudoobscura]	F	GO:0005057	receptor signaling protein activity
Locus_14703_Transcript_1/1_Confidence_1.000_Length_754	GA18858 [Drosophila pseudoobscura pseudoobscura]	P	GO:0007165	signal transduction
Locus_30793_Transcript_1/1_Confidence_1.000_Length_750	dimethyladenosine transferase	P	GO:0031167	rRNA methylation
Locus_30793_Transcript_1/1_Confidence_1.000_Length_750	dimethyladenosine transferase	F	GO:0000179	rRNA (adenine-N6,N6-)-dimethyltransferase activity
Locus_24884_Transcript_1/1_Confidence_1.000_Length_749	at-rich interactive domain-containing protein	F	GO:0003676	nucleic acid binding
Locus_24884_Transcript_1/1_Confidence_1.000_Length_749	at-rich interactive domain-containing protein	C	GO:0005622	intracellular
Locus_4526_Transcript_1/1_Confidence_1.000_Length_740	proprotein convertase subtilisin kexin type	F	GO:0004252	serine-type endopeptidase activity
Locus_4526_Transcript_1/1_Confidence_1.000_Length_740	proprotein convertase subtilisin kexin type	P	GO:0006508	proteolysis
Locus_6751_Transcript_1/1_Confidence_1.000_Length_740	deoxyribodipyrimidine photo-lyase	P	GO:0006281	DNA repair
Locus_6751_Transcript_1/1_Confidence_1.000_Length_740	deoxyribodipyrimidine photo-lyase	F	GO:0003904	deoxyribodipyrimidine photo-lyase activity
Locus_13087_Transcript_1/1_Confidence_1.000_Length_732	conserved hypothetical protein [Pediculus humanus corporis]	P	GO:0007155	cell adhesion
Locus_13087_Transcript_1/1_Confidence_1.000_Length_732	conserved hypothetical protein [Pediculus humanus corporis]	F	GO:0005488	binding
Locus_25996_Transcript_1/1_Confidence_1.000_Length_732	elp1_xenla ame: full= elongator complex protein 1 short=elp1 ame: full= kinase complex-associated protein short=ikk complex-associated protein	P	GO:0006351	transcription, DNA-dependent
Locus_25996_Transcript_1/1_Confidence_1.000_Length_732	elp1_xenla ame: full= elongator complex protein 1 short=elp1 ame: full= kinase complex-associated protein short=ikk complex-associated protein	C	GO:0044424	intracellular part
Locus_14908_Transcript_1/1_Confidence_1.000_Length_727	groucho protein (enhancer of split)	C	GO:0005634	nucleus
Locus_14908_Transcript_1/1_Confidence_1.000_Length_727	groucho protein (enhancer of split)	P	GO:0006355	regulation of transcription, DNA-dependent
Locus_12324_Transcript_1/1_Confidence_1.000_Length_721	novel protein human and mouse neuroblastoma-amplified protein	P	GO:0000184	nuclear-transcribed mRNA catabolic process, nonsense-mediated decay
Locus_12324_Transcript_1/1_Confidence_1.000_Length_721	novel protein human and mouse neuroblastoma-amplified protein	P	GO:0009790	embryonic development
Locus_9951_Transcript_1/1_Confidence_1.000_Length_719	anm7_drops ame: full=protein arginine n-methyltransferase 7	P	GO:0018216	peptidyl-arginine methylation
Locus_9951_Transcript_1/1_Confidence_1.000_Length_719	anm7_drops ame: full=protein arginine n-methyltransferase 7	F	GO:0008276	protein methyltransferase activity
Locus_38748_Transcript_1/1_Confidence_1.000_Length_718	GL27014 [Drosophila persimilis]	F	GO:0016491	oxidoreductase activity
Locus_38748_Transcript_1/1_Confidence_1.000_Length_718	GL27014 [Drosophila persimilis]	F	GO:0005506	iron ion binding
Locus_17678_Transcript_1/1_Confidence_1.000_Length_717	plk4_aedae ame: full=serine threonine-protein kinase plk4 ame: full=polo-like kinase 4 short=plk-4 ame: full=serine threonine-protein kinase sak	F	GO:0004672	protein kinase activity
Locus_17678_Transcript_1/1_Confidence_1.000_Length_717	plk4_aedae ame: full=serine threonine-protein kinase plk4 ame: full=polo-like kinase 4 short=plk-4 ame: full=serine threonine-protein kinase sak	C	GO:0044424	intracellular part
Locus_29597_Transcript_1/1_Confidence_1.000_Length_714	cytochrome b5	F	GO:0046872	metal ion binding
Locus_29597_Transcript_1/1_Confidence_1.000_Length_714	cytochrome b5	F	GO:0016491	oxidoreductase activity
Locus_6918_Transcript_1/1_Confidence_1.000_Length_711	conserved hypothetical protein [Pediculus humanus corporis]	F	GO:0003676	nucleic acid binding
Locus_6918_Transcript_1/1_Confidence_1.000_Length_711	conserved hypothetical protein [Pediculus humanus corporis]	F	GO:0000166	nucleotide binding
Locus_6111_Transcript_1/1_Confidence_1.000_Length_699	cdc28 protein kinase regulatory subunit 1b	P	GO:0007049	cell cycle
Locus_6111_Transcript_1/1_Confidence_1.000_Length_699	cdc28 protein kinase regulatory subunit 1b	F	GO:0016538	cyclin-dependent protein kinase regulator activity
Locus_15307_Transcript_1/1_Confidence_1.000_Length_699	Protein C04F12.8 [Caenorhabditis elegans]	P	GO:0006470	protein amino acid dephosphorylation
Locus_15307_Transcript_1/1_Confidence_1.000_Length_699	Protein C04F12.8 [Caenorhabditis elegans]	F	GO:0004721	phosphoprotein phosphatase activity
Locus_8433_Transcript_1/1_Confidence_1.000_Length_698	hydroxymethylglutaryl- partial	F	GO:0004419	hydroxymethylglutaryl-CoA lyase activity
Locus_8433_Transcript_1/1_Confidence_1.000_Length_698	hydroxymethylglutaryl- partial	P	GO:0008152	metabolic process
Locus_19089_Transcript_1/1_Confidence_1.000_Length_690	L-2-hydroxyglutarate dehydrogenase, putative [Pediculus humanus corporis]	P	GO:0055114	oxidation reduction
Locus_19089_Transcript_1/1_Confidence_1.000_Length_690	L-2-hydroxyglutarate dehydrogenase, putative [Pediculus humanus corporis]	F	GO:0047545	2-hydroxyglutarate dehydrogenase activity
Locus_3621_Transcript_1/1_Confidence_1.000_Length_687	activin receptor type	F	GO:0004675	transmembrane receptor protein serine/threonine kinase activity
Locus_3621_Transcript_1/1_Confidence_1.000_Length_687	activin receptor type	F	GO:0000166	nucleotide binding
Locus_16742_Transcript_1/1_Confidence_1.000_Length_684	possible rna	P	GO:0032259	methylation
Locus_16742_Transcript_1/1_Confidence_1.000_Length_684	possible rna	F	GO:0008168	methyltransferase activity
Locus_12274_Transcript_1/1_Confidence_1.000_Length_683	Actin-regulating kinase, putative [Pediculus humanus corporis]	F	GO:0004672	protein kinase activity
Locus_12274_Transcript_1/1_Confidence_1.000_Length_683	Actin-regulating kinase, putative [Pediculus humanus corporis]	P	GO:0016310	phosphorylation
Locus_13820_Transcript_1/1_Confidence_1.000_Length_679	dna excision repair protein ercc-	F	GO:0003676	nucleic acid binding
Locus_13820_Transcript_1/1_Confidence_1.000_Length_679	dna excision repair protein ercc-	F	GO:0003824	catalytic activity
Locus_18413_Transcript_1/1_Confidence_1.000_Length_669	ccr4-associated factor	C	GO:0005634	nucleus
Locus_18413_Transcript_1/1_Confidence_1.000_Length_669	ccr4-associated factor	F	GO:0003676	nucleic acid binding
Locus_21590_Transcript_1/1_Confidence_1.000_Length_669	adenylate cyclase	P	GO:0009987	cellular process
Locus_21590_Transcript_1/1_Confidence_1.000_Length_669	adenylate cyclase	F	GO:0016829	lyase activity
Locus_39957_Transcript_1/1_Confidence_1.000_Length_661	acyl- dehydrogenase domain protein	P	GO:0008152	metabolic process
Locus_39957_Transcript_1/1_Confidence_1.000_Length_661	acyl- dehydrogenase domain protein	F	GO:0016627	oxidoreductase activity, acting on the CH-CH group of donors
Locus_30042_Transcript_1/1_Confidence_1.000_Length_657	scf ubiquitin rbx1	F	GO:0008270	zinc ion binding
Locus_30042_Transcript_1/1_Confidence_1.000_Length_657	scf ubiquitin rbx1	F	GO:0016874	ligase activity
Locus_47125_Transcript_1/1_Confidence_1.000_Length_656	alkylation repair homolog 6 ( coli)	C	GO:0044424	intracellular part
Locus_47125_Transcript_1/1_Confidence_1.000_Length_656	alkylation repair homolog 6 ( coli)	F	GO:0016491	oxidoreductase activity
Locus_34538_Transcript_1/1_Confidence_1.000_Length_654	inf2_xenla ame: full=inverted formin-2	F	GO:0005515	protein binding
Locus_34538_Transcript_1/1_Confidence_1.000_Length_654	inf2_xenla ame: full=inverted formin-2	P	GO:0016043	cellular component organization
Locus_16147_Transcript_1/1_Confidence_1.000_Length_651	hypothetical protein TcasGA2_TC003270 [Tribolium castaneum]	F	GO:0008270	zinc ion binding
Locus_16147_Transcript_1/1_Confidence_1.000_Length_651	hypothetical protein TcasGA2_TC003270 [Tribolium castaneum]	F	GO:0016740	transferase activity
Locus_40489_Transcript_1/1_Confidence_1.000_Length_649	peptidyl-prolyl cis-trans isomerase	P	GO:0044267	cellular protein metabolic process
Locus_40489_Transcript_1/1_Confidence_1.000_Length_649	peptidyl-prolyl cis-trans isomerase	F	GO:0016853	isomerase activity
Locus_22529_Transcript_1/1_Confidence_1.000_Length_646	coiled-coil domain-containing protein	F	GO:0032440	2-alkenal reductase activity
Locus_22529_Transcript_1/1_Confidence_1.000_Length_646	coiled-coil domain-containing protein	P	GO:0055114	oxidation reduction
Locus_45948_Transcript_1/1_Confidence_1.000_Length_642	u3 small nucleolar homolog	F	GO:0019843	rRNA binding
Locus_45948_Transcript_1/1_Confidence_1.000_Length_642	u3 small nucleolar homolog	C	GO:0030529	ribonucleoprotein complex
Locus_27777_Transcript_1/1_Confidence_1.000_Length_641	regulator of nonsense	P	GO:0016070	RNA metabolic process
Locus_27777_Transcript_1/1_Confidence_1.000_Length_641	regulator of nonsense	F	GO:0005488	binding
Locus_11393_Transcript_1/1_Confidence_1.000_Length_634	fad synthase	F	GO:0016740	transferase activity
Locus_11393_Transcript_1/1_Confidence_1.000_Length_634	fad synthase	P	GO:0008152	metabolic process
Locus_36453_Transcript_1/1_Confidence_1.000_Length_631	conserved hypothetical protein [Pediculus humanus corporis]	C	GO:0005737	cytoplasm
Locus_36453_Transcript_1/1_Confidence_1.000_Length_631	conserved hypothetical protein [Pediculus humanus corporis]	P	GO:0000045	autophagic vacuole assembly
Locus_26559_Transcript_1/1_Confidence_1.000_Length_628	ctf18_xenla ame: full=chromosome transmission fidelity protein 18 homolog	P	GO:0009987	cellular process
Locus_26559_Transcript_1/1_Confidence_1.000_Length_628	ctf18_xenla ame: full=chromosome transmission fidelity protein 18 homolog	F	GO:0000166	nucleotide binding
Locus_53352_Transcript_1/4_Confidence_0.714_Length_627	GL18355 [Drosophila persimilis]	C	GO:0032982	myosin filament
Locus_53352_Transcript_1/4_Confidence_0.714_Length_627	GL18355 [Drosophila persimilis]	F	GO:0003774	motor activity
Locus_19746_Transcript_1/1_Confidence_1.000_Length_625	chitinase, putative [Ixodes scapularis]	F	GO:0016798	hydrolase activity, acting on glycosyl bonds
Locus_19746_Transcript_1/1_Confidence_1.000_Length_625	chitinase, putative [Ixodes scapularis]	P	GO:0008152	metabolic process
Locus_42935_Transcript_1/1_Confidence_1.000_Length_624	basic helix-loop-helix protein	C	GO:0005634	nucleus
Locus_42935_Transcript_1/1_Confidence_1.000_Length_624	basic helix-loop-helix protein	P	GO:0006355	regulation of transcription, DNA-dependent
Locus_25672_Transcript_1/1_Confidence_1.000_Length_611	Pituitary homeobox, putative [Ixodes scapularis]	P	GO:0006351	transcription, DNA-dependent
Locus_25672_Transcript_1/1_Confidence_1.000_Length_611	Pituitary homeobox, putative [Ixodes scapularis]	F	GO:0003677	DNA binding
Locus_35173_Transcript_1/1_Confidence_1.000_Length_610	atga1_xenla ame: full=autophagy-related protein 101	C	GO:0000407	pre-autophagosomal structure
Locus_35173_Transcript_1/1_Confidence_1.000_Length_610	atga1_xenla ame: full=autophagy-related protein 101	P	GO:0006914	autophagy
Locus_47552_Transcript_1/2_Confidence_1.000_Length_608	plasma alpha-l-fucosidase	P	GO:0008152	metabolic process
Locus_47552_Transcript_1/2_Confidence_1.000_Length_608	plasma alpha-l-fucosidase	F	GO:0016787	hydrolase activity
Locus_47552_Transcript_2/2_Confidence_1.000_Length_608	plasma alpha-l-fucosidase	P	GO:0008152	metabolic process
Locus_47552_Transcript_2/2_Confidence_1.000_Length_608	plasma alpha-l-fucosidase	F	GO:0016787	hydrolase activity
Locus_24903_Transcript_1/1_Confidence_1.000_Length_606	mgc81081 protein	F	GO:0003676	nucleic acid binding
Locus_24903_Transcript_1/1_Confidence_1.000_Length_606	mgc81081 protein	F	GO:0004386	helicase activity
Locus_17960_Transcript_1/1_Confidence_1.000_Length_601	GG21384 [Drosophila erecta]	P	GO:0008152	metabolic process
Locus_17960_Transcript_1/1_Confidence_1.000_Length_601	GG21384 [Drosophila erecta]	F	GO:0016787	hydrolase activity
Locus_10209_Transcript_1/1_Confidence_1.000_Length_600	dna replication helicase	F	GO:0005488	binding
Locus_10209_Transcript_1/1_Confidence_1.000_Length_600	dna replication helicase	F	GO:0017111	nucleoside-triphosphatase activity
Locus_21924_Transcript_1/1_Confidence_1.000_Length_596	phospholipase c beta	F	GO:0004629	phospholipase C activity
Locus_21924_Transcript_1/1_Confidence_1.000_Length_596	phospholipase c beta	P	GO:0007165	signal transduction
Locus_20308_Transcript_1/1_Confidence_1.000_Length_593	e3 ubiquitin	F	GO:0008270	zinc ion binding
Locus_20308_Transcript_1/1_Confidence_1.000_Length_593	e3 ubiquitin	F	GO:0016874	ligase activity
Locus_9305_Transcript_1/1_Confidence_1.000_Length_592	protein 4.1G, putative [Ixodes scapularis]	C	GO:0044424	intracellular part
Locus_9305_Transcript_1/1_Confidence_1.000_Length_592	protein 4.1G, putative [Ixodes scapularis]	F	GO:0005488	binding
Locus_11092_Transcript_1/1_Confidence_1.000_Length_592	beta-galactosidase precursor, putative [Ixodes scapularis]	P	GO:0008152	metabolic process
Locus_11092_Transcript_1/1_Confidence_1.000_Length_592	beta-galactosidase precursor, putative [Ixodes scapularis]	F	GO:0004553	hydrolase activity, hydrolyzing O-glycosyl compounds
Locus_30190_Transcript_1/1_Confidence_1.000_Length_589	smad4 [Culex quinquefasciatus]	C	GO:0005622	intracellular
Locus_30190_Transcript_1/1_Confidence_1.000_Length_589	smad4 [Culex quinquefasciatus]	P	GO:0006355	regulation of transcription, DNA-dependent
Locus_27333_Transcript_1/1_Confidence_1.000_Length_588	conserved hypothetical protein [Pediculus humanus corporis]	C	GO:0005856	cytoskeleton
Locus_27333_Transcript_1/1_Confidence_1.000_Length_588	conserved hypothetical protein [Pediculus humanus corporis]	P	GO:0007165	signal transduction
Locus_12518_Transcript_1/2_Confidence_1.000_Length_585	pdz binding kinase	F	GO:0004672	protein kinase activity
Locus_12518_Transcript_1/2_Confidence_1.000_Length_585	pdz binding kinase	P	GO:0016310	phosphorylation
Locus_12518_Transcript_2/2_Confidence_1.000_Length_585	pdz binding kinase	F	GO:0004672	protein kinase activity
Locus_12518_Transcript_2/2_Confidence_1.000_Length_585	pdz binding kinase	P	GO:0016310	phosphorylation
Locus_28554_Transcript_1/1_Confidence_1.000_Length_583	hypothetical protein BRAFLDRAFT_59428 [Branchiostoma floridae]	F	GO:0005488	binding
Locus_28554_Transcript_1/1_Confidence_1.000_Length_583	hypothetical protein BRAFLDRAFT_59428 [Branchiostoma floridae]	F	GO:0016705	oxidoreductase activity, acting on paired donors, with incorporation or reduction of molecular oxygen
Locus_45171_Transcript_1/1_Confidence_1.000_Length_583	hexaprenyl pyrophosphate	F	GO:0016740	transferase activity
Locus_45171_Transcript_1/1_Confidence_1.000_Length_583	hexaprenyl pyrophosphate	P	GO:0008299	isoprenoid biosynthetic process
Locus_25180_Transcript_1/1_Confidence_1.000_Length_582	GA11350 [Drosophila pseudoobscura pseudoobscura]	F	GO:0046872	metal ion binding
Locus_25180_Transcript_1/1_Confidence_1.000_Length_582	GA11350 [Drosophila pseudoobscura pseudoobscura]	F	GO:0016491	oxidoreductase activity
Locus_38295_Transcript_1/1_Confidence_1.000_Length_581	Fringe glycosyltransferase, putative [Pediculus humanus corporis]	F	GO:0033829	O-fucosylpeptide 3-beta-N-acetylglucosaminyltransferase activity
Locus_38295_Transcript_1/1_Confidence_1.000_Length_581	Fringe glycosyltransferase, putative [Pediculus humanus corporis]	C	GO:0016020	membrane
Locus_30318_Transcript_1/1_Confidence_1.000_Length_579	GM12001 [Drosophila sechellia]	P	GO:0007155	cell adhesion
Locus_30318_Transcript_1/1_Confidence_1.000_Length_579	GM12001 [Drosophila sechellia]	F	GO:0005488	binding
Locus_35325_Transcript_1/1_Confidence_1.000_Length_576	y box binding	F	GO:0003677	DNA binding
Locus_35325_Transcript_1/1_Confidence_1.000_Length_576	y box binding	P	GO:0006355	regulation of transcription, DNA-dependent
Locus_17896_Transcript_1/1_Confidence_1.000_Length_567	GD10724 [Drosophila simulans]	F	GO:0016758	transferase activity, transferring hexosyl groups
Locus_17896_Transcript_1/1_Confidence_1.000_Length_567	GD10724 [Drosophila simulans]	C	GO:0032580	Golgi cisterna membrane
Locus_7259_Transcript_1/1_Confidence_1.000_Length_566	3 histone mrna	C	GO:0044424	intracellular part
Locus_7259_Transcript_1/1_Confidence_1.000_Length_566	3 histone mrna	F	GO:0004527	exonuclease activity
Locus_18746_Transcript_1/1_Confidence_1.000_Length_564	hypothetical protein IscW_ISCW019247 [Ixodes scapularis]	F	GO:0005488	binding
Locus_18746_Transcript_1/1_Confidence_1.000_Length_564	hypothetical protein IscW_ISCW019247 [Ixodes scapularis]	F	GO:0004386	helicase activity
Locus_5592_Transcript_1/1_Confidence_1.000_Length_559	Zgc:136858 [Danio rerio]	F	GO:0016798	hydrolase activity, acting on glycosyl bonds
Locus_5592_Transcript_1/1_Confidence_1.000_Length_559	Zgc:136858 [Danio rerio]	F	GO:0016773	phosphotransferase activity, alcohol group as acceptor
Locus_16771_Transcript_1/1_Confidence_1.000_Length_556	1-acyl-sn-glycerol-3-phosphate acyltransferase	P	GO:0008152	metabolic process
Locus_16771_Transcript_1/1_Confidence_1.000_Length_556	1-acyl-sn-glycerol-3-phosphate acyltransferase	F	GO:0003841	1-acylglycerol-3-phosphate O-acyltransferase activity
Locus_10674_Transcript_1/1_Confidence_1.000_Length_555	GF18604 [Drosophila ananassae]	P	GO:0006351	transcription, DNA-dependent
Locus_10674_Transcript_1/1_Confidence_1.000_Length_555	GF18604 [Drosophila ananassae]	F	GO:0003677	DNA binding
Locus_35797_Transcript_1/1_Confidence_1.000_Length_551	conserved hypothetical protein [Pediculus humanus corporis]	C	GO:0005856	cytoskeleton
Locus_35797_Transcript_1/1_Confidence_1.000_Length_551	conserved hypothetical protein [Pediculus humanus corporis]	P	GO:0007165	signal transduction
Locus_17118_Transcript_1/1_Confidence_1.000_Length_547	fibrinogen and fibronectin	P	GO:0007165	signal transduction
Locus_17118_Transcript_1/1_Confidence_1.000_Length_547	fibrinogen and fibronectin	F	GO:0005102	receptor binding
Locus_14827_Transcript_1/1_Confidence_1.000_Length_546	isoform k	F	GO:0016167	glial cell line-derived neurotrophic factor receptor activity
Locus_14827_Transcript_1/1_Confidence_1.000_Length_546	isoform k	C	GO:0016020	membrane
Locus_21734_Transcript_1/1_Confidence_1.000_Length_544	isoform k	F	GO:0016167	glial cell line-derived neurotrophic factor receptor activity
Locus_21734_Transcript_1/1_Confidence_1.000_Length_544	isoform k	C	GO:0016020	membrane
Locus_27450_Transcript_1/1_Confidence_1.000_Length_537	GE17336 [Drosophila yakuba]	F	GO:0046872	metal ion binding
Locus_27450_Transcript_1/1_Confidence_1.000_Length_537	GE17336 [Drosophila yakuba]	F	GO:0003993	acid phosphatase activity
Locus_41368_Transcript_1/1_Confidence_1.000_Length_537	mannose c type 1	F	GO:0005488	binding
Locus_41368_Transcript_1/1_Confidence_1.000_Length_537	mannose c type 1	C	GO:0044464	cell part
Locus_13588_Transcript_1/1_Confidence_1.000_Length_535	high-affinity choline	C	GO:0016020	membrane
Locus_13588_Transcript_1/1_Confidence_1.000_Length_535	high-affinity choline	P	GO:0006811	ion transport
Locus_14873_Transcript_1/1_Confidence_1.000_Length_530	GF22750 [Drosophila ananassae]	P	GO:0008152	metabolic process
Locus_14873_Transcript_1/1_Confidence_1.000_Length_530	GF22750 [Drosophila ananassae]	F	GO:0016787	hydrolase activity
Locus_28493_Transcript_1/1_Confidence_1.000_Length_523	hypothetical protein BRAFLDRAFT_215087 [Branchiostoma floridae]	C	GO:0016021	integral to membrane
Locus_28493_Transcript_1/1_Confidence_1.000_Length_523	hypothetical protein BRAFLDRAFT_215087 [Branchiostoma floridae]	P	GO:0016192	vesicle-mediated transport
Locus_15526_Transcript_1/1_Confidence_1.000_Length_521	insulin receptor tyrosine kinase	F	GO:0005515	protein binding
Locus_15526_Transcript_1/1_Confidence_1.000_Length_521	insulin receptor tyrosine kinase	P	GO:0009987	cellular process
Locus_33659_Transcript_1/1_Confidence_1.000_Length_521	zgc:153463 protein	C	GO:0005622	intracellular
Locus_33659_Transcript_1/1_Confidence_1.000_Length_521	zgc:153463 protein	F	GO:0005525	GTP binding
Locus_27441_Transcript_1/1_Confidence_1.000_Length_518	sodium hydrogen	F	GO:0015299	solute:hydrogen antiporter activity
Locus_27441_Transcript_1/1_Confidence_1.000_Length_518	sodium hydrogen	P	GO:0006812	cation transport
Locus_21415_Transcript_1/1_Confidence_1.000_Length_511	hypothetical protein BRAFLDRAFT_262914 [Branchiostoma floridae]	P	GO:0055114	oxidation reduction
Locus_21415_Transcript_1/1_Confidence_1.000_Length_511	hypothetical protein BRAFLDRAFT_262914 [Branchiostoma floridae]	F	GO:0008113	peptide-methionine-(S)-S-oxide reductase activity
Locus_29174_Transcript_1/1_Confidence_1.000_Length_509	dtla_xenla ame: full=denticleless protein homolog a	P	GO:0009987	cellular process
Locus_29174_Transcript_1/1_Confidence_1.000_Length_509	dtla_xenla ame: full=denticleless protein homolog a	C	GO:0044424	intracellular part
Locus_44137_Transcript_1/1_Confidence_1.000_Length_508	ubiquitin ligase protein	F	GO:0046872	metal ion binding
Locus_44137_Transcript_1/1_Confidence_1.000_Length_508	ubiquitin ligase protein	F	GO:0016874	ligase activity
Locus_36161_Transcript_1/1_Confidence_1.000_Length_504	predicted protein [Nematostella vectensis]	C	GO:0016020	membrane
Locus_36161_Transcript_1/1_Confidence_1.000_Length_504	predicted protein [Nematostella vectensis]	P	GO:0006810	transport
Locus_36104_Transcript_1/1_Confidence_1.000_Length_503	defender against cell death 1	F	GO:0016740	transferase activity
Locus_36104_Transcript_1/1_Confidence_1.000_Length_503	defender against cell death 1	C	GO:0016021	integral to membrane
Locus_15757_Transcript_1/1_Confidence_1.000_Length_502	ankyrin repeat-containing	F	GO:0032440	2-alkenal reductase activity
Locus_15757_Transcript_1/1_Confidence_1.000_Length_502	ankyrin repeat-containing	P	GO:0055114	oxidation reduction
Locus_11732_Transcript_1/1_Confidence_1.000_Length_499	polymerase i polypeptide d	F	GO:0005515	protein binding
Locus_11732_Transcript_1/1_Confidence_1.000_Length_499	polymerase i polypeptide d	C	GO:0031981	nuclear lumen
Locus_24494_Transcript_1/1_Confidence_1.000_Length_497	ribosomal protein	F	GO:0004872	receptor activity
Locus_24494_Transcript_1/1_Confidence_1.000_Length_497	ribosomal protein	F	GO:0004871	signal transducer activity
Locus_33217_Transcript_1/1_Confidence_1.000_Length_493	tyrosine-protein phosphatase 10d	P	GO:0016311	dephosphorylation
Locus_33217_Transcript_1/1_Confidence_1.000_Length_493	tyrosine-protein phosphatase 10d	F	GO:0016791	phosphatase activity
Locus_8186_Transcript_1/1_Confidence_1.000_Length_489	GJ13014 [Drosophila virilis]	F	GO:0004553	hydrolase activity, hydrolyzing O-glycosyl compounds
Locus_8186_Transcript_1/1_Confidence_1.000_Length_489	GJ13014 [Drosophila virilis]	P	GO:0005975	carbohydrate metabolic process
Locus_24501_Transcript_1/1_Confidence_1.000_Length_488	conserved hypothetical protein [Aedes aegypti]	P	GO:0006810	transport
Locus_24501_Transcript_1/1_Confidence_1.000_Length_488	conserved hypothetical protein [Aedes aegypti]	F	GO:0008233	peptidase activity
Locus_48582_Transcript_1/1_Confidence_1.000_Length_487	tfii-f-interacting ctd including nli-interacting	P	GO:0016311	dephosphorylation
Locus_48582_Transcript_1/1_Confidence_1.000_Length_487	tfii-f-interacting ctd including nli-interacting	F	GO:0004721	phosphoprotein phosphatase activity
Locus_25630_Transcript_1/1_Confidence_1.000_Length_486	predicted protein [Nematostella vectensis]	F	GO:0004519	endonuclease activity
Locus_25630_Transcript_1/1_Confidence_1.000_Length_486	predicted protein [Nematostella vectensis]	F	GO:0005488	binding
Locus_7557_Transcript_1/1_Confidence_1.000_Length_481	tripsin, putative [Pediculus humanus corporis]	F	GO:0004252	serine-type endopeptidase activity
Locus_7557_Transcript_1/1_Confidence_1.000_Length_481	tripsin, putative [Pediculus humanus corporis]	P	GO:0006508	proteolysis
Locus_32655_Transcript_1/1_Confidence_1.000_Length_477	hypothetical protein MGC145461 [Xenopus (Silurana) tropicalis]	P	GO:0008152	metabolic process
Locus_32655_Transcript_1/1_Confidence_1.000_Length_477	hypothetical protein MGC145461 [Xenopus (Silurana) tropicalis]	F	GO:0016787	hydrolase activity
Locus_13313_Transcript_1/1_Confidence_1.000_Length_476	guanylate cyclase	P	GO:0009987	cellular process
Locus_13313_Transcript_1/1_Confidence_1.000_Length_476	guanylate cyclase	F	GO:0016829	lyase activity
[truncated: 9,532 more rows]

## Sheet: Biological Process
Level	GO ID	Term	Type	#Seqs	Graph Score	Sequences
2	GO:0009987	cellular process	biological_process	1730	78	Locus_46029_Transcript_1/1_Confidence_1.000_Length_314, Locus_38510_Transcript_1/1_Confidence_1.000_Length_757, Locus_48030_Transcript_1/1_Confidence_1.000_Length_355, Locus_51645_Transcript_1/1_Confidence_1.000_Length_346, Locus_15605_Transcript_1/1_Confidence_1.000_Length_341, Locus_4665_Transcript_2/2_Confidence_1.000_Length_1267, Locus_11791_Transcript_1/1_Confidence_1.000_Length_966, Locus_5…
2	GO:0008152	metabolic process	biological_process	1530	147	Locus_38510_Transcript_1/1_Confidence_1.000_Length_757, Locus_48030_Transcript_1/1_Confidence_1.000_Length_355, Locus_51645_Transcript_1/1_Confidence_1.000_Length_346, Locus_15605_Transcript_1/1_Confidence_1.000_Length_341, Locus_966_Transcript_1/2_Confidence_1.000_Length_1122, Locus_966_Transcript_2/2_Confidence_1.000_Length_1122, Locus_21521_Transcript_1/2_Confidence_1.000_Length_2179, Locus_18…
2	GO:0065007	biological regulation	biological_process	548	4	Locus_756_Transcript_1/2_Confidence_1.000_Length_4074, Locus_756_Transcript_2/2_Confidence_1.000_Length_4074, Locus_555_Transcript_1/2_Confidence_1.000_Length_1428, Locus_555_Transcript_2/2_Confidence_1.000_Length_1389, Locus_8950_Transcript_1/3_Confidence_0.714_Length_4093, Locus_8950_Transcript_2/3_Confidence_0.714_Length_4092, Locus_8950_Transcript_3/3_Confidence_0.714_Length_4092, Locus_20675…
2	GO:0051179	localization	biological_process	502	0	Locus_4665_Transcript_2/2_Confidence_1.000_Length_1267, Locus_11791_Transcript_1/1_Confidence_1.000_Length_966, Locus_5535_Transcript_1/1_Confidence_1.000_Length_895, Locus_45512_Transcript_1/1_Confidence_1.000_Length_411, Locus_9818_Transcript_1/1_Confidence_1.000_Length_370, Locus_43789_Transcript_1/1_Confidence_1.000_Length_338, Locus_26252_Transcript_1/1_Confidence_1.000_Length_312, Locus_284…
2	GO:0050896	response to stimulus	biological_process	392	4	Locus_9367_Transcript_2/2_Confidence_1.000_Length_3120, Locus_36981_Transcript_1/1_Confidence_1.000_Length_271, Locus_12164_Transcript_1/1_Confidence_1.000_Length_3991, Locus_18590_Transcript_1/1_Confidence_1.000_Length_1601, Locus_28489_Transcript_1/1_Confidence_1.000_Length_604, Locus_26016_Transcript_1/1_Confidence_1.000_Length_539, Locus_18398_Transcript_1/1_Confidence_1.000_Length_385, Locus…
2	GO:0023052	signaling	biological_process	273	1	Locus_12164_Transcript_1/1_Confidence_1.000_Length_3991, Locus_18590_Transcript_1/1_Confidence_1.000_Length_1601, Locus_28489_Transcript_1/1_Confidence_1.000_Length_604, Locus_26016_Transcript_1/1_Confidence_1.000_Length_539, Locus_18398_Transcript_1/1_Confidence_1.000_Length_385, Locus_18397_Transcript_1/1_Confidence_1.000_Length_364, Locus_12390_Transcript_1/1_Confidence_1.000_Length_345, Locus…
2	GO:0016043	cellular component organization	biological_process	200	7	Locus_756_Transcript_1/2_Confidence_1.000_Length_4074, Locus_756_Transcript_2/2_Confidence_1.000_Length_4074, Locus_555_Transcript_1/2_Confidence_1.000_Length_1428, Locus_555_Transcript_2/2_Confidence_1.000_Length_1389, Locus_190_Transcript_1/20_Confidence_1.000_Length_315, Locus_9143_Transcript_1/2_Confidence_1.000_Length_3896, Locus_5840_Transcript_1/6_Confidence_0.667_Length_2360, Locus_5840_T…
2	GO:0032501	multicellular organismal process	biological_process	186	3	Locus_46029_Transcript_1/1_Confidence_1.000_Length_314, Locus_48483_Transcript_1/1_Confidence_1.000_Length_474, Locus_36981_Transcript_1/1_Confidence_1.000_Length_271, Locus_190_Transcript_1/20_Confidence_1.000_Length_315, Locus_30140_Transcript_1/1_Confidence_1.000_Length_306, Locus_1781_Transcript_1/1_Confidence_1.000_Length_1268, Locus_38431_Transcript_1/1_Confidence_1.000_Length_326, Locus_10…
2	GO:0032502	developmental process	biological_process	161	1	Locus_46029_Transcript_1/1_Confidence_1.000_Length_314, Locus_48483_Transcript_1/1_Confidence_1.000_Length_474, Locus_36981_Transcript_1/1_Confidence_1.000_Length_271, Locus_190_Transcript_1/20_Confidence_1.000_Length_315, Locus_30140_Transcript_1/1_Confidence_1.000_Length_306, Locus_1781_Transcript_1/1_Confidence_1.000_Length_1268, Locus_38431_Transcript_1/1_Confidence_1.000_Length_326, Locus_10…
3	GO:0044237	cellular metabolic process	biological_process	1163	34	Locus_38510_Transcript_1/1_Confidence_1.000_Length_757, Locus_48030_Transcript_1/1_Confidence_1.000_Length_355, Locus_51645_Transcript_1/1_Confidence_1.000_Length_346, Locus_15605_Transcript_1/1_Confidence_1.000_Length_341, Locus_21521_Transcript_1/2_Confidence_1.000_Length_2179, Locus_1896_Transcript_1/2_Confidence_1.000_Length_1403, Locus_1896_Transcript_2/2_Confidence_1.000_Length_815, Locus_6…
3	GO:0044238	primary metabolic process	biological_process	1094	23	Locus_38510_Transcript_1/1_Confidence_1.000_Length_757, Locus_48030_Transcript_1/1_Confidence_1.000_Length_355, Locus_51645_Transcript_1/1_Confidence_1.000_Length_346, Locus_15605_Transcript_1/1_Confidence_1.000_Length_341, Locus_21521_Transcript_1/2_Confidence_1.000_Length_2179, Locus_1896_Transcript_1/2_Confidence_1.000_Length_1403, Locus_1896_Transcript_2/2_Confidence_1.000_Length_815, Locus_4…
3	GO:0043170	macromolecule metabolic process	biological_process	771	1	Locus_21521_Transcript_1/2_Confidence_1.000_Length_2179, Locus_4306_Transcript_1/1_Confidence_1.000_Length_2706, Locus_348_Transcript_1/5_Confidence_0.692_Length_3133, Locus_348_Transcript_2/5_Confidence_0.692_Length_3133, Locus_348_Transcript_3/5_Confidence_0.692_Length_3133, Locus_348_Transcript_4/5_Confidence_0.692_Length_3133, Locus_348_Transcript_5/5_Confidence_0.692_Length_3133, Locus_5840_…
3	GO:0006807	nitrogen compound metabolic process	biological_process	541	2	Locus_38510_Transcript_1/1_Confidence_1.000_Length_757, Locus_48030_Transcript_1/1_Confidence_1.000_Length_355, Locus_51645_Transcript_1/1_Confidence_1.000_Length_346, Locus_15605_Transcript_1/1_Confidence_1.000_Length_341, Locus_966_Transcript_1/2_Confidence_1.000_Length_1122, Locus_966_Transcript_2/2_Confidence_1.000_Length_1122, Locus_21521_Transcript_1/2_Confidence_1.000_Length_2179, Locus_18…
3	GO:0050789	regulation of biological process	biological_process	516	2	Locus_756_Transcript_1/2_Confidence_1.000_Length_4074, Locus_756_Transcript_2/2_Confidence_1.000_Length_4074, Locus_555_Transcript_1/2_Confidence_1.000_Length_1428, Locus_555_Transcript_2/2_Confidence_1.000_Length_1389, Locus_8950_Transcript_1/3_Confidence_0.714_Length_4093, Locus_8950_Transcript_2/3_Confidence_0.714_Length_4092, Locus_8950_Transcript_3/3_Confidence_0.714_Length_4092, Locus_20675…
3	GO:0051234	establishment of localization	biological_process	483	0	Locus_4665_Transcript_2/2_Confidence_1.000_Length_1267, Locus_11791_Transcript_1/1_Confidence_1.000_Length_966, Locus_5535_Transcript_1/1_Confidence_1.000_Length_895, Locus_45512_Transcript_1/1_Confidence_1.000_Length_411, Locus_9818_Transcript_1/1_Confidence_1.000_Length_370, Locus_43789_Transcript_1/1_Confidence_1.000_Length_338, Locus_26252_Transcript_1/1_Confidence_1.000_Length_312, Locus_284…
3	GO:0009058	biosynthetic process	biological_process	453	19	Locus_38510_Transcript_1/1_Confidence_1.000_Length_757, Locus_48030_Transcript_1/1_Confidence_1.000_Length_355, Locus_51645_Transcript_1/1_Confidence_1.000_Length_346, Locus_15605_Transcript_1/1_Confidence_1.000_Length_341, Locus_4306_Transcript_1/1_Confidence_1.000_Length_2706, Locus_6096_Transcript_1/1_Confidence_1.000_Length_1171, Locus_4683_Transcript_1/1_Confidence_1.000_Length_1205, Locus_4…
3	GO:0044281	small molecule metabolic process	biological_process	353	4	Locus_38510_Transcript_1/1_Confidence_1.000_Length_757, Locus_48030_Transcript_1/1_Confidence_1.000_Length_355, Locus_51645_Transcript_1/1_Confidence_1.000_Length_346, Locus_15605_Transcript_1/1_Confidence_1.000_Length_341, Locus_1896_Transcript_1/2_Confidence_1.000_Length_1403, Locus_1896_Transcript_2/2_Confidence_1.000_Length_815, Locus_6096_Transcript_1/1_Confidence_1.000_Length_1171, Locus_46…
3	GO:0051716	cellular response to stimulus	biological_process	319	2	Locus_12164_Transcript_1/1_Confidence_1.000_Length_3991, Locus_18590_Transcript_1/1_Confidence_1.000_Length_1601, Locus_28489_Transcript_1/1_Confidence_1.000_Length_604, Locus_26016_Transcript_1/1_Confidence_1.000_Length_539, Locus_18398_Transcript_1/1_Confidence_1.000_Length_385, Locus_18397_Transcript_1/1_Confidence_1.000_Length_364, Locus_12390_Transcript_1/1_Confidence_1.000_Length_345, Locus…
3	GO:0009056	catabolic process	biological_process	199	0	Locus_21521_Transcript_1/2_Confidence_1.000_Length_2179, Locus_7590_Transcript_1/4_Confidence_0.667_Length_1542, Locus_348_Transcript_1/5_Confidence_0.692_Length_3133, Locus_348_Transcript_2/5_Confidence_0.692_Length_3133, Locus_348_Transcript_3/5_Confidence_0.692_Length_3133, Locus_348_Transcript_4/5_Confidence_0.692_Length_3133, Locus_348_Transcript_5/5_Confidence_0.692_Length_3133, Locus_23999…
3	GO:0055114	oxidation-reduction process	biological_process	198	132	Locus_156_Transcript_1/1_Confidence_1.000_Length_110, Locus_35328_Transcript_1/2_Confidence_1.000_Length_383, Locus_35328_Transcript_2/2_Confidence_1.000_Length_379, Locus_28639_Transcript_1/2_Confidence_0.625_Length_318, Locus_14348_Transcript_3/7_Confidence_0.500_Length_299, Locus_28639_Transcript_2/2_Confidence_0.750_Length_263, Locus_14348_Transcript_2/7_Confidence_0.417_Length_232, Locus_143…
3	GO:0007275	multicellular organismal development	biological_process	149	20	Locus_46029_Transcript_1/1_Confidence_1.000_Length_314, Locus_48483_Transcript_1/1_Confidence_1.000_Length_474, Locus_36981_Transcript_1/1_Confidence_1.000_Length_271, Locus_190_Transcript_1/20_Confidence_1.000_Length_315, Locus_30140_Transcript_1/1_Confidence_1.000_Length_306, Locus_1781_Transcript_1/1_Confidence_1.000_Length_1268, Locus_38431_Transcript_1/1_Confidence_1.000_Length_326, Locus_10…
3	GO:0048856	anatomical structure development	biological_process	128	1	Locus_46029_Transcript_1/1_Confidence_1.000_Length_314, Locus_48483_Transcript_1/1_Confidence_1.000_Length_474, Locus_36981_Transcript_1/1_Confidence_1.000_Length_271, Locus_190_Transcript_1/20_Confidence_1.000_Length_315, Locus_30140_Transcript_1/1_Confidence_1.000_Length_306, Locus_1781_Transcript_1/1_Confidence_1.000_Length_1268, Locus_38431_Transcript_1/1_Confidence_1.000_Length_326, Locus_10…
3	GO:0006996	organelle organization	biological_process	125	1	Locus_756_Transcript_1/2_Confidence_1.000_Length_4074, Locus_756_Transcript_2/2_Confidence_1.000_Length_4074, Locus_555_Transcript_1/2_Confidence_1.000_Length_1428, Locus_555_Transcript_2/2_Confidence_1.000_Length_1389, Locus_5840_Transcript_1/6_Confidence_0.667_Length_2360, Locus_5840_Transcript_3/6_Confidence_0.667_Length_2360, Locus_5840_Transcript_4/6_Confidence_0.667_Length_2360, Locus_5840_…
3	GO:0033036	macromolecule localization	biological_process	112	1	Locus_190_Transcript_1/20_Confidence_1.000_Length_315, Locus_39076_Transcript_1/1_Confidence_1.000_Length_687, Locus_51076_Transcript_1/1_Confidence_1.000_Length_410, Locus_837_Transcript_1/1_Confidence_1.000_Length_2330, Locus_8070_Transcript_2/2_Confidence_1.000_Length_1605, Locus_3143_Transcript_1/1_Confidence_1.000_Length_1939, Locus_9894_Transcript_1/1_Confidence_1.000_Length_676, Locus_2475…
4	GO:0044260	cellular macromolecule metabolic process	biological_process	692	9	Locus_21521_Transcript_1/2_Confidence_1.000_Length_2179, Locus_5840_Transcript_1/6_Confidence_0.667_Length_2360, Locus_5840_Transcript_3/6_Confidence_0.667_Length_2360, Locus_5840_Transcript_4/6_Confidence_0.667_Length_2360, Locus_5840_Transcript_5/6_Confidence_0.667_Length_2360, Locus_5840_Transcript_6/6_Confidence_0.667_Length_2360, Locus_13154_Transcript_1/1_Confidence_1.000_Length_256, Locus_…
4	GO:0034641	cellular nitrogen compound metabolic process	biological_process	523	0	Locus_38510_Transcript_1/1_Confidence_1.000_Length_757, Locus_48030_Transcript_1/1_Confidence_1.000_Length_355, Locus_51645_Transcript_1/1_Confidence_1.000_Length_346, Locus_15605_Transcript_1/1_Confidence_1.000_Length_341, Locus_21521_Transcript_1/2_Confidence_1.000_Length_2179, Locus_1896_Transcript_1/2_Confidence_1.000_Length_1403, Locus_1896_Transcript_2/2_Confidence_1.000_Length_815, Locus_6…
4	GO:0019538	protein metabolic process	biological_process	509	4	Locus_348_Transcript_1/5_Confidence_0.692_Length_3133, Locus_348_Transcript_2/5_Confidence_0.692_Length_3133, Locus_348_Transcript_3/5_Confidence_0.692_Length_3133, Locus_348_Transcript_4/5_Confidence_0.692_Length_3133, Locus_348_Transcript_5/5_Confidence_0.692_Length_3133, Locus_5840_Transcript_1/6_Confidence_0.667_Length_2360, Locus_5840_Transcript_3/6_Confidence_0.667_Length_2360, Locus_5840_T…
4	GO:0050794	regulation of cellular process	biological_process	496	34	Locus_756_Transcript_1/2_Confidence_1.000_Length_4074, Locus_756_Transcript_2/2_Confidence_1.000_Length_4074, Locus_555_Transcript_1/2_Confidence_1.000_Length_1428, Locus_555_Transcript_2/2_Confidence_1.000_Length_1389, Locus_8950_Transcript_1/3_Confidence_0.714_Length_4093, Locus_8950_Transcript_2/3_Confidence_0.714_Length_4092, Locus_8950_Transcript_3/3_Confidence_0.714_Length_4092, Locus_20675…
4	GO:0006810	transport	biological_process	478	157	Locus_4665_Transcript_2/2_Confidence_1.000_Length_1267, Locus_11791_Transcript_1/1_Confidence_1.000_Length_966, Locus_5535_Transcript_1/1_Confidence_1.000_Length_895, Locus_45512_Transcript_1/1_Confidence_1.000_Length_411, Locus_9818_Transcript_1/1_Confidence_1.000_Length_370, Locus_43789_Transcript_1/1_Confidence_1.000_Length_338, Locus_26252_Transcript_1/1_Confidence_1.000_Length_312, Locus_284…
4	GO:0006139	nucleobase, nucleoside, nucleotide and nucleic acid metabolic process	biological_process	468	7	Locus_38510_Transcript_1/1_Confidence_1.000_Length_757, Locus_48030_Transcript_1/1_Confidence_1.000_Length_355, Locus_51645_Transcript_1/1_Confidence_1.000_Length_346, Locus_15605_Transcript_1/1_Confidence_1.000_Length_341, Locus_21521_Transcript_1/2_Confidence_1.000_Length_2179, Locus_1896_Transcript_1/2_Confidence_1.000_Length_1403, Locus_1896_Transcript_2/2_Confidence_1.000_Length_815, Locus_6…
4	GO:0044249	cellular biosynthetic process	biological_process	433	3	Locus_38510_Transcript_1/1_Confidence_1.000_Length_757, Locus_48030_Transcript_1/1_Confidence_1.000_Length_355, Locus_51645_Transcript_1/1_Confidence_1.000_Length_346, Locus_15605_Transcript_1/1_Confidence_1.000_Length_341, Locus_6096_Transcript_1/1_Confidence_1.000_Length_1171, Locus_4683_Transcript_1/1_Confidence_1.000_Length_1205, Locus_45343_Transcript_1/1_Confidence_1.000_Length_320, Locus_3…
4	GO:0006793	phosphorus metabolic process	biological_process	304	0	Locus_3588_Transcript_1/2_Confidence_1.000_Length_6351, Locus_3588_Transcript_2/2_Confidence_1.000_Length_5777, Locus_9314_Transcript_1/1_Confidence_1.000_Length_1652, Locus_18451_Transcript_1/1_Confidence_1.000_Length_574, Locus_1961_Transcript_2/2_Confidence_1.000_Length_3992, Locus_2810_Transcript_3/3_Confidence_0.571_Length_7772, Locus_2810_Transcript_2/3_Confidence_0.429_Length_4632, Locus_1…
4	GO:0009059	macromolecule biosynthetic process	biological_process	303	0	Locus_4306_Transcript_1/1_Confidence_1.000_Length_2706, Locus_6835_Transcript_1/1_Confidence_1.000_Length_465, Locus_801_Transcript_1/1_Confidence_1.000_Length_2608, Locus_8162_Transcript_1/4_Confidence_0.300_Length_665, Locus_11967_Transcript_1/3_Confidence_0.714_Length_2266, Locus_11967_Transcript_2/3_Confidence_0.714_Length_2266, Locus_11967_Transcript_3/3_Confidence_0.714_Length_2266, Locus_3…
4	GO:0043412	macromolecule modification	biological_process	303	0	Locus_5840_Transcript_1/6_Confidence_0.667_Length_2360, Locus_5840_Transcript_3/6_Confidence_0.667_Length_2360, Locus_5840_Transcript_4/6_Confidence_0.667_Length_2360, Locus_5840_Transcript_5/6_Confidence_0.667_Length_2360, Locus_5840_Transcript_6/6_Confidence_0.667_Length_2360, Locus_13154_Transcript_1/1_Confidence_1.000_Length_256, Locus_1961_Transcript_2/2_Confidence_1.000_Length_3992, Locus_2…
4	GO:0010467	gene expression	biological_process	296	5	Locus_21521_Transcript_1/2_Confidence_1.000_Length_2179, Locus_35753_Transcript_1/1_Confidence_1.000_Length_699, Locus_6740_Transcript_1/1_Confidence_1.000_Length_461, Locus_19596_Transcript_1/1_Confidence_1.000_Length_312, Locus_9143_Transcript_1/2_Confidence_1.000_Length_3896, Locus_801_Transcript_1/1_Confidence_1.000_Length_2608, Locus_25467_Transcript_1/1_Confidence_1.000_Length_507, Locus_43…
4	GO:0019222	regulation of metabolic process	biological_process	194	5	Locus_348_Transcript_1/5_Confidence_0.692_Length_3133, Locus_348_Transcript_2/5_Confidence_0.692_Length_3133, Locus_348_Transcript_3/5_Confidence_0.692_Length_3133, Locus_348_Transcript_4/5_Confidence_0.692_Length_3133, Locus_348_Transcript_5/5_Confidence_0.692_Length_3133, Locus_8634_Transcript_1/5_Confidence_0.667_Length_2881, Locus_8634_Transcript_2/5_Confidence_0.667_Length_2881, Locus_8634_T…
4	GO:0055086	nucleobase, nucleoside and nucleotide metabolic process	biological_process	169	0	Locus_38510_Transcript_1/1_Confidence_1.000_Length_757, Locus_48030_Transcript_1/1_Confidence_1.000_Length_355, Locus_51645_Transcript_1/1_Confidence_1.000_Length_346, Locus_15605_Transcript_1/1_Confidence_1.000_Length_341, Locus_1896_Transcript_1/2_Confidence_1.000_Length_1403, Locus_1896_Transcript_2/2_Confidence_1.000_Length_815, Locus_6096_Transcript_1/1_Confidence_1.000_Length_1171, Locus_46…
4	GO:0046483	heterocycle metabolic process	biological_process	166	0	Locus_23999_Transcript_1/1_Confidence_1.000_Length_577, Locus_45343_Transcript_1/1_Confidence_1.000_Length_320, Locus_4954_Transcript_1/2_Confidence_1.000_Length_2474, Locus_4954_Transcript_2/2_Confidence_1.000_Length_2474, Locus_10883_Transcript_1/2_Confidence_1.000_Length_4245, Locus_10883_Transcript_2/2_Confidence_1.000_Length_4245, Locus_38838_Transcript_1/1_Confidence_1.000_Length_442, Locus…
4	GO:0044248	cellular catabolic process	biological_process	151	0	Locus_21521_Transcript_1/2_Confidence_1.000_Length_2179, Locus_7590_Transcript_1/4_Confidence_0.667_Length_1542, Locus_23999_Transcript_1/1_Confidence_1.000_Length_577, Locus_22966_Transcript_1/1_Confidence_1.000_Length_1799, Locus_10883_Transcript_1/2_Confidence_1.000_Length_4245, Locus_10883_Transcript_2/2_Confidence_1.000_Length_4245, Locus_11540_Transcript_1/1_Confidence_1.000_Length_1310, Lo…
4	GO:0044282	small molecule catabolic process	biological_process	118	0	Locus_23999_Transcript_1/1_Confidence_1.000_Length_577, Locus_10883_Transcript_1/2_Confidence_1.000_Length_4245, Locus_10883_Transcript_2/2_Confidence_1.000_Length_4245, Locus_11540_Transcript_1/1_Confidence_1.000_Length_1310, Locus_24128_Transcript_1/1_Confidence_1.000_Length_1275, Locus_11925_Transcript_1/1_Confidence_1.000_Length_702, Locus_7067_Transcript_1/1_Confidence_1.000_Length_536, Locu…
4	GO:0048731	system development	biological_process	117	1	Locus_46029_Transcript_1/1_Confidence_1.000_Length_314, Locus_48483_Transcript_1/1_Confidence_1.000_Length_474, Locus_36981_Transcript_1/1_Confidence_1.000_Length_271, Locus_30140_Transcript_1/1_Confidence_1.000_Length_306, Locus_1781_Transcript_1/1_Confidence_1.000_Length_1268, Locus_38431_Transcript_1/1_Confidence_1.000_Length_326, Locus_45322_Transcript_1/1_Confidence_1.000_Length_590, Locus_5…
4	GO:0042180	cellular ketone metabolic process	biological_process	115	0	Locus_4954_Transcript_1/2_Confidence_1.000_Length_2474, Locus_4954_Transcript_2/2_Confidence_1.000_Length_2474, Locus_49327_Transcript_1/1_Confidence_1.000_Length_1488, Locus_37931_Transcript_1/1_Confidence_1.000_Length_336, Locus_1428_Transcript_1/3_Confidence_0.714_Length_2314, Locus_1428_Transcript_3/3_Confidence_0.714_Length_2314, Locus_1428_Transcript_2/3_Confidence_0.714_Length_2313, Locus_…
4	GO:0006082	organic acid metabolic process	biological_process	114	0	Locus_4954_Transcript_1/2_Confidence_1.000_Length_2474, Locus_4954_Transcript_2/2_Confidence_1.000_Length_2474, Locus_49327_Transcript_1/1_Confidence_1.000_Length_1488, Locus_37931_Transcript_1/1_Confidence_1.000_Length_336, Locus_1428_Transcript_1/3_Confidence_0.714_Length_2314, Locus_1428_Transcript_3/3_Confidence_0.714_Length_2314, Locus_1428_Transcript_2/3_Confidence_0.714_Length_2313, Locus_…
4	GO:0044283	small molecule biosynthetic process	biological_process	105	1	Locus_38510_Transcript_1/1_Confidence_1.000_Length_757, Locus_48030_Transcript_1/1_Confidence_1.000_Length_355, Locus_51645_Transcript_1/1_Confidence_1.000_Length_346, Locus_15605_Transcript_1/1_Confidence_1.000_Length_341, Locus_6096_Transcript_1/1_Confidence_1.000_Length_1171, Locus_4683_Transcript_1/1_Confidence_1.000_Length_1205, Locus_45343_Transcript_1/1_Confidence_1.000_Length_320, Locus_3…
4	GO:0008104	protein localization	biological_process	102	2	Locus_39076_Transcript_1/1_Confidence_1.000_Length_687, Locus_51076_Transcript_1/1_Confidence_1.000_Length_410, Locus_837_Transcript_1/1_Confidence_1.000_Length_2330, Locus_3143_Transcript_1/1_Confidence_1.000_Length_1939, Locus_9894_Transcript_1/1_Confidence_1.000_Length_676, Locus_2475_Transcript_1/2_Confidence_1.000_Length_1352, Locus_2475_Transcript_2/2_Confidence_1.000_Length_1352, Locus_246…
5	GO:0044267	cellular protein metabolic process	biological_process	447	4	Locus_5840_Transcript_1/6_Confidence_0.667_Length_2360, Locus_5840_Transcript_3/6_Confidence_0.667_Length_2360, Locus_5840_Transcript_4/6_Confidence_0.667_Length_2360, Locus_5840_Transcript_5/6_Confidence_0.667_Length_2360, Locus_5840_Transcript_6/6_Confidence_0.667_Length_2360, Locus_13154_Transcript_1/1_Confidence_1.000_Length_256, Locus_22966_Transcript_1/1_Confidence_1.000_Length_1799, Locus_…
5	GO:0034645	cellular macromolecule biosynthetic process	biological_process	303	6	Locus_6835_Transcript_1/1_Confidence_1.000_Length_465, Locus_801_Transcript_1/1_Confidence_1.000_Length_2608, Locus_8162_Transcript_1/4_Confidence_0.300_Length_665, Locus_11967_Transcript_1/3_Confidence_0.714_Length_2266, Locus_11967_Transcript_2/3_Confidence_0.714_Length_2266, Locus_11967_Transcript_3/3_Confidence_0.714_Length_2266, Locus_35506_Transcript_1/1_Confidence_1.000_Length_195, Locus_4…
5	GO:0006796	phosphate metabolic process	biological_process	298	1	Locus_3588_Transcript_1/2_Confidence_1.000_Length_6351, Locus_3588_Transcript_2/2_Confidence_1.000_Length_5777, Locus_9314_Transcript_1/1_Confidence_1.000_Length_1652, Locus_18451_Transcript_1/1_Confidence_1.000_Length_574, Locus_1961_Transcript_2/2_Confidence_1.000_Length_3992, Locus_2810_Transcript_3/3_Confidence_0.571_Length_7772, Locus_2810_Transcript_2/3_Confidence_0.429_Length_4632, Locus_1…
5	GO:0090304	nucleic acid metabolic process	biological_process	295	4	Locus_21521_Transcript_1/2_Confidence_1.000_Length_2179, Locus_35753_Transcript_1/1_Confidence_1.000_Length_699, Locus_6740_Transcript_1/1_Confidence_1.000_Length_461, Locus_19596_Transcript_1/1_Confidence_1.000_Length_312, Locus_30537_Transcript_1/1_Confidence_1.000_Length_356, Locus_34592_Transcript_1/1_Confidence_1.000_Length_314, Locus_41369_Transcript_1/1_Confidence_1.000_Length_277, Locus_8…
5	GO:0007165	signal transduction	biological_process	260	84	Locus_12164_Transcript_1/1_Confidence_1.000_Length_3991, Locus_18590_Transcript_1/1_Confidence_1.000_Length_1601, Locus_28489_Transcript_1/1_Confidence_1.000_Length_604, Locus_26016_Transcript_1/1_Confidence_1.000_Length_539, Locus_18398_Transcript_1/1_Confidence_1.000_Length_385, Locus_18397_Transcript_1/1_Confidence_1.000_Length_364, Locus_12390_Transcript_1/1_Confidence_1.000_Length_345, Locus…
5	GO:0031323	regulation of cellular metabolic process	biological_process	182	1	Locus_1247_Transcript_2/3_Confidence_0.714_Length_5488, Locus_1247_Transcript_3/3_Confidence_0.714_Length_5458, Locus_1247_Transcript_1/3_Confidence_0.714_Length_5290, Locus_13014_Transcript_1/1_Confidence_1.000_Length_441, Locus_801_Transcript_1/1_Confidence_1.000_Length_2608, Locus_154_Transcript_1/1_Confidence_1.000_Length_5109, Locus_11540_Transcript_1/1_Confidence_1.000_Length_1310, Locus_24…
5	GO:0080090	regulation of primary metabolic process	biological_process	181	1	Locus_348_Transcript_1/5_Confidence_0.692_Length_3133, Locus_348_Transcript_2/5_Confidence_0.692_Length_3133, Locus_348_Transcript_3/5_Confidence_0.692_Length_3133, Locus_348_Transcript_4/5_Confidence_0.692_Length_3133, Locus_348_Transcript_5/5_Confidence_0.692_Length_3133, Locus_1247_Transcript_2/3_Confidence_0.714_Length_5488, Locus_1247_Transcript_3/3_Confidence_0.714_Length_5458, Locus_1247_T…
5	GO:0060255	regulation of macromolecule metabolic process	biological_process	165	0	Locus_348_Transcript_1/5_Confidence_0.692_Length_3133, Locus_348_Transcript_2/5_Confidence_0.692_Length_3133, Locus_348_Transcript_3/5_Confidence_0.692_Length_3133, Locus_348_Transcript_4/5_Confidence_0.692_Length_3133, Locus_348_Transcript_5/5_Confidence_0.692_Length_3133, Locus_9143_Transcript_1/2_Confidence_1.000_Length_3896, Locus_1247_Transcript_2/3_Confidence_0.714_Length_5488, Locus_1247_T…
5	GO:0032774	RNA biosynthetic process	biological_process	159	0	Locus_25683_Transcript_1/1_Confidence_1.000_Length_764, Locus_50165_Transcript_1/1_Confidence_1.000_Length_249, Locus_21888_Transcript_1/1_Confidence_1.000_Length_760, Locus_154_Transcript_1/1_Confidence_1.000_Length_5109, Locus_46003_Transcript_1/1_Confidence_1.000_Length_539, Locus_48357_Transcript_1/1_Confidence_1.000_Length_352, Locus_366_Transcript_1/1_Confidence_1.000_Length_2447, Locus_390…
5	GO:0051171	regulation of nitrogen compound metabolic process	biological_process	142	0	Locus_11540_Transcript_1/1_Confidence_1.000_Length_1310, Locus_24128_Transcript_1/1_Confidence_1.000_Length_1275, Locus_11925_Transcript_1/1_Confidence_1.000_Length_702, Locus_7067_Transcript_1/1_Confidence_1.000_Length_536, Locus_32739_Transcript_1/1_Confidence_1.000_Length_253, Locus_40003_Transcript_1/1_Confidence_1.000_Length_253, Locus_8162_Transcript_1/4_Confidence_0.300_Length_665, Locus_1…
5	GO:0009889	regulation of biosynthetic process	biological_process	129	0	Locus_801_Transcript_1/1_Confidence_1.000_Length_2608, Locus_8162_Transcript_1/4_Confidence_0.300_Length_665, Locus_35506_Transcript_1/1_Confidence_1.000_Length_195, Locus_154_Transcript_1/1_Confidence_1.000_Length_5109, Locus_25683_Transcript_1/1_Confidence_1.000_Length_764, Locus_50165_Transcript_1/1_Confidence_1.000_Length_249, Locus_37666_Transcript_1/1_Confidence_1.000_Length_1204, Locus_301…
5	GO:0006811	ion transport	biological_process	125	38	Locus_4665_Transcript_2/2_Confidence_1.000_Length_1267, Locus_11791_Transcript_1/1_Confidence_1.000_Length_966, Locus_5535_Transcript_1/1_Confidence_1.000_Length_895, Locus_45512_Transcript_1/1_Confidence_1.000_Length_411, Locus_9818_Transcript_1/1_Confidence_1.000_Length_370, Locus_43789_Transcript_1/1_Confidence_1.000_Length_338, Locus_26252_Transcript_1/1_Confidence_1.000_Length_312, Locus_284…
5	GO:0006163	purine nucleotide metabolic process	biological_process	121	1	Locus_23999_Transcript_1/1_Confidence_1.000_Length_577, Locus_45343_Transcript_1/1_Confidence_1.000_Length_320, Locus_11540_Transcript_1/1_Confidence_1.000_Length_1310, Locus_24128_Transcript_1/1_Confidence_1.000_Length_1275, Locus_11925_Transcript_1/1_Confidence_1.000_Length_702, Locus_7067_Transcript_1/1_Confidence_1.000_Length_536, Locus_32739_Transcript_1/1_Confidence_1.000_Length_253, Locus_…
5	GO:0043436	oxoacid metabolic process	biological_process	114	0	Locus_4954_Transcript_1/2_Confidence_1.000_Length_2474, Locus_4954_Transcript_2/2_Confidence_1.000_Length_2474, Locus_49327_Transcript_1/1_Confidence_1.000_Length_1488, Locus_37931_Transcript_1/1_Confidence_1.000_Length_336, Locus_1428_Transcript_1/3_Confidence_0.714_Length_2314, Locus_1428_Transcript_3/3_Confidence_0.714_Length_2314, Locus_1428_Transcript_2/3_Confidence_0.714_Length_2313, Locus_…
6	GO:0006464	protein modification process	biological_process	293	19	Locus_5840_Transcript_1/6_Confidence_0.667_Length_2360, Locus_5840_Transcript_3/6_Confidence_0.667_Length_2360, Locus_5840_Transcript_4/6_Confidence_0.667_Length_2360, Locus_5840_Transcript_5/6_Confidence_0.667_Length_2360, Locus_5840_Transcript_6/6_Confidence_0.667_Length_2360, Locus_13154_Transcript_1/1_Confidence_1.000_Length_256, Locus_1961_Transcript_2/2_Confidence_1.000_Length_3992, Locus_2…
6	GO:0016310	phosphorylation	biological_process	236	64	Locus_3588_Transcript_1/2_Confidence_1.000_Length_6351, Locus_3588_Transcript_2/2_Confidence_1.000_Length_5777, Locus_9314_Transcript_1/1_Confidence_1.000_Length_1652, Locus_18451_Transcript_1/1_Confidence_1.000_Length_574, Locus_3564_Transcript_1/2_Confidence_1.000_Length_2899, Locus_3564_Transcript_2/2_Confidence_1.000_Length_2883, Locus_5813_Transcript_1/2_Confidence_1.000_Length_2232, Locus_5…
6	GO:0016070	RNA metabolic process	biological_process	232	9	Locus_21521_Transcript_1/2_Confidence_1.000_Length_2179, Locus_35753_Transcript_1/1_Confidence_1.000_Length_699, Locus_6740_Transcript_1/1_Confidence_1.000_Length_461, Locus_19596_Transcript_1/1_Confidence_1.000_Length_312, Locus_27739_Transcript_1/1_Confidence_1.000_Length_277, Locus_25467_Transcript_1/1_Confidence_1.000_Length_507, Locus_44673_Transcript_1/1_Confidence_1.000_Length_278, Locus_6…
6	GO:0006753	nucleoside phosphate metabolic process	biological_process	157	0	Locus_38510_Transcript_1/1_Confidence_1.000_Length_757, Locus_48030_Transcript_1/1_Confidence_1.000_Length_355, Locus_51645_Transcript_1/1_Confidence_1.000_Length_346, Locus_15605_Transcript_1/1_Confidence_1.000_Length_341, Locus_1896_Transcript_1/2_Confidence_1.000_Length_1403, Locus_1896_Transcript_2/2_Confidence_1.000_Length_815, Locus_6096_Transcript_1/1_Confidence_1.000_Length_1171, Locus_46…
6	GO:0006351	transcription, DNA-dependent	biological_process	157	31	Locus_25683_Transcript_1/1_Confidence_1.000_Length_764, Locus_50165_Transcript_1/1_Confidence_1.000_Length_249, Locus_21888_Transcript_1/1_Confidence_1.000_Length_760, Locus_154_Transcript_1/1_Confidence_1.000_Length_5109, Locus_46003_Transcript_1/1_Confidence_1.000_Length_539, Locus_48357_Transcript_1/1_Confidence_1.000_Length_352, Locus_366_Transcript_1/1_Confidence_1.000_Length_2447, Locus_390…
6	GO:0009117	nucleotide metabolic process	biological_process	157	1	Locus_38510_Transcript_1/1_Confidence_1.000_Length_757, Locus_48030_Transcript_1/1_Confidence_1.000_Length_355, Locus_51645_Transcript_1/1_Confidence_1.000_Length_346, Locus_15605_Transcript_1/1_Confidence_1.000_Length_341, Locus_1896_Transcript_1/2_Confidence_1.000_Length_1403, Locus_1896_Transcript_2/2_Confidence_1.000_Length_815, Locus_6096_Transcript_1/1_Confidence_1.000_Length_1171, Locus_46…
6	GO:0019219	regulation of nucleobase, nucleoside, nucleotide and nucleic acid metabolic process	biological_process	142	0	Locus_11540_Transcript_1/1_Confidence_1.000_Length_1310, Locus_24128_Transcript_1/1_Confidence_1.000_Length_1275, Locus_11925_Transcript_1/1_Confidence_1.000_Length_702, Locus_7067_Transcript_1/1_Confidence_1.000_Length_536, Locus_32739_Transcript_1/1_Confidence_1.000_Length_253, Locus_40003_Transcript_1/1_Confidence_1.000_Length_253, Locus_8162_Transcript_1/4_Confidence_0.300_Length_665, Locus_1…
6	GO:0010468	regulation of gene expression	biological_process	129	0	Locus_9143_Transcript_1/2_Confidence_1.000_Length_3896, Locus_801_Transcript_1/1_Confidence_1.000_Length_2608, Locus_35506_Transcript_1/1_Confidence_1.000_Length_195, Locus_25683_Transcript_1/1_Confidence_1.000_Length_764, Locus_50165_Transcript_1/1_Confidence_1.000_Length_249, Locus_2620_Transcript_1/1_Confidence_1.000_Length_855, Locus_29007_Transcript_1/1_Confidence_1.000_Length_429, Locus_218…
6	GO:0031326	regulation of cellular biosynthetic process	biological_process	129	0	Locus_801_Transcript_1/1_Confidence_1.000_Length_2608, Locus_8162_Transcript_1/4_Confidence_0.300_Length_665, Locus_35506_Transcript_1/1_Confidence_1.000_Length_195, Locus_154_Transcript_1/1_Confidence_1.000_Length_5109, Locus_25683_Transcript_1/1_Confidence_1.000_Length_764, Locus_50165_Transcript_1/1_Confidence_1.000_Length_249, Locus_37666_Transcript_1/1_Confidence_1.000_Length_1204, Locus_301…
6	GO:0010556	regulation of macromolecule biosynthetic process	biological_process	128	0	Locus_801_Transcript_1/1_Confidence_1.000_Length_2608, Locus_8162_Transcript_1/4_Confidence_0.300_Length_665, Locus_35506_Transcript_1/1_Confidence_1.000_Length_195, Locus_154_Transcript_1/1_Confidence_1.000_Length_5109, Locus_25683_Transcript_1/1_Confidence_1.000_Length_764, Locus_50165_Transcript_1/1_Confidence_1.000_Length_249, Locus_37666_Transcript_1/1_Confidence_1.000_Length_1204, Locus_301…
6	GO:0019752	carboxylic acid metabolic process	biological_process	114	3	Locus_4954_Transcript_1/2_Confidence_1.000_Length_2474, Locus_4954_Transcript_2/2_Confidence_1.000_Length_2474, Locus_49327_Transcript_1/1_Confidence_1.000_Length_1488, Locus_37931_Transcript_1/1_Confidence_1.000_Length_336, Locus_1428_Transcript_1/3_Confidence_0.714_Length_2314, Locus_1428_Transcript_3/3_Confidence_0.714_Length_2314, Locus_1428_Transcript_2/3_Confidence_0.714_Length_2313, Locus_…
6	GO:0006412	translation	biological_process	107	47	Locus_801_Transcript_1/1_Confidence_1.000_Length_2608, Locus_35506_Transcript_1/1_Confidence_1.000_Length_195, Locus_44673_Transcript_1/1_Confidence_1.000_Length_278, Locus_6467_Transcript_1/1_Confidence_1.000_Length_1705, Locus_10899_Transcript_1/1_Confidence_1.000_Length_692, Locus_5424_Transcript_1/1_Confidence_1.000_Length_3453, Locus_6740_Transcript_1/1_Confidence_1.000_Length_461, Locus_383…
6	GO:0009150	purine ribonucleotide metabolic process	biological_process	107	0	Locus_23999_Transcript_1/1_Confidence_1.000_Length_577, Locus_45343_Transcript_1/1_Confidence_1.000_Length_320, Locus_11540_Transcript_1/1_Confidence_1.000_Length_1310, Locus_24128_Transcript_1/1_Confidence_1.000_Length_1275, Locus_11925_Transcript_1/1_Confidence_1.000_Length_702, Locus_7067_Transcript_1/1_Confidence_1.000_Length_536, Locus_32739_Transcript_1/1_Confidence_1.000_Length_253, Locus_…
7	GO:0006468	protein phosphorylation	biological_process	141	114	Locus_3564_Transcript_1/2_Confidence_1.000_Length_2899, Locus_3564_Transcript_2/2_Confidence_1.000_Length_2883, Locus_5813_Transcript_1/2_Confidence_1.000_Length_2232, Locus_5813_Transcript_2/2_Confidence_1.000_Length_1373, Locus_22679_Transcript_1/1_Confidence_1.000_Length_293, Locus_1247_Transcript_2/3_Confidence_0.714_Length_5488, Locus_1247_Transcript_3/3_Confidence_0.714_Length_5458, Locus_1…
7	GO:0051252	regulation of RNA metabolic process	biological_process	121	0	Locus_25683_Transcript_1/1_Confidence_1.000_Length_764, Locus_50165_Transcript_1/1_Confidence_1.000_Length_249, Locus_21888_Transcript_1/1_Confidence_1.000_Length_760, Locus_46224_Transcript_1/1_Confidence_1.000_Length_1521, Locus_154_Transcript_1/1_Confidence_1.000_Length_5109, Locus_46003_Transcript_1/1_Confidence_1.000_Length_539, Locus_48357_Transcript_1/1_Confidence_1.000_Length_352, Locus_6…
8	GO:0006355	regulation of transcription, DNA-dependent	biological_process	121	90	Locus_25683_Transcript_1/1_Confidence_1.000_Length_764, Locus_50165_Transcript_1/1_Confidence_1.000_Length_249, Locus_21888_Transcript_1/1_Confidence_1.000_Length_760, Locus_154_Transcript_1/1_Confidence_1.000_Length_5109, Locus_46003_Transcript_1/1_Confidence_1.000_Length_539, Locus_48357_Transcript_1/1_Confidence_1.000_Length_352, Locus_6663_Transcript_1/1_Confidence_1.000_Length_1523, Locus_26…
8	GO:0009259	ribonucleotide metabolic process	biological_process	112	0	Locus_4683_Transcript_1/1_Confidence_1.000_Length_1205, Locus_23999_Transcript_1/1_Confidence_1.000_Length_577, Locus_45343_Transcript_1/1_Confidence_1.000_Length_320, Locus_11540_Transcript_1/1_Confidence_1.000_Length_1310, Locus_24128_Transcript_1/1_Confidence_1.000_Length_1275, Locus_11925_Transcript_1/1_Confidence_1.000_Length_702, Locus_7067_Transcript_1/1_Confidence_1.000_Length_536, Locus_…
null	GO:0071840	cellular component organization or biogenesis	biological_process	209	0	Locus_756_Transcript_1/2_Confidence_1.000_Length_4074, Locus_756_Transcript_2/2_Confidence_1.000_Length_4074, Locus_555_Transcript_1/2_Confidence_1.000_Length_1428, Locus_555_Transcript_2/2_Confidence_1.000_Length_1389, Locus_190_Transcript_1/20_Confidence_1.000_Length_315, Locus_9143_Transcript_1/2_Confidence_1.000_Length_3896, Locus_5840_Transcript_1/6_Confidence_0.667_Length_2360, Locus_5840_T…
null	GO:0071841	cellular component organization or biogenesis at cellular level	biological_process	178	0	Locus_756_Transcript_1/2_Confidence_1.000_Length_4074, Locus_756_Transcript_2/2_Confidence_1.000_Length_4074, Locus_555_Transcript_1/2_Confidence_1.000_Length_1428, Locus_555_Transcript_2/2_Confidence_1.000_Length_1389, Locus_190_Transcript_1/20_Confidence_1.000_Length_315, Locus_5840_Transcript_1/6_Confidence_0.667_Length_2360, Locus_5840_Transcript_3/6_Confidence_0.667_Length_2360, Locus_5840_T…
null	GO:0071842	cellular component organization at cellular level	biological_process	171	0	Locus_756_Transcript_1/2_Confidence_1.000_Length_4074, Locus_756_Transcript_2/2_Confidence_1.000_Length_4074, Locus_555_Transcript_1/2_Confidence_1.000_Length_1428, Locus_555_Transcript_2/2_Confidence_1.000_Length_1389, Locus_190_Transcript_1/20_Confidence_1.000_Length_315, Locus_5840_Transcript_1/6_Confidence_0.667_Length_2360, Locus_5840_Transcript_3/6_Confidence_0.667_Length_2360, Locus_5840_T…
null	GO:2000112	regulation of cellular macromolecule biosynthetic process	biological_process	128	0	Locus_801_Transcript_1/1_Confidence_1.000_Length_2608, Locus_8162_Transcript_1/4_Confidence_0.300_Length_665, Locus_35506_Transcript_1/1_Confidence_1.000_Length_195, Locus_25683_Transcript_1/1_Confidence_1.000_Length_764, Locus_50165_Transcript_1/1_Confidence_1.000_Length_249, Locus_37666_Transcript_1/1_Confidence_1.000_Length_1204, Locus_30113_Transcript_1/1_Confidence_1.000_Length_733, Locus_26…
null	GO:0072521	purine-containing compound metabolic process	biological_process	123	0	Locus_23999_Transcript_1/1_Confidence_1.000_Length_577, Locus_45343_Transcript_1/1_Confidence_1.000_Length_320, Locus_10883_Transcript_1/2_Confidence_1.000_Length_4245, Locus_10883_Transcript_2/2_Confidence_1.000_Length_4245, Locus_38838_Transcript_1/1_Confidence_1.000_Length_442, Locus_11540_Transcript_1/1_Confidence_1.000_Length_1310, Locus_24128_Transcript_1/1_Confidence_1.000_Length_1275, Loc…
	cutoff of 100 sequences

## Sheet: Molecular function
Level	GO ID	Term	Type	#Seqs	Graph Score	Sequences
2	GO:0003824	catalytic activity	molecular_function	2018	124	Locus_2667_Transcript_1/1_Confidence_1.000_Length_1519, Locus_38838_Transcript_1/1_Confidence_1.000_Length_442, Locus_2645_Transcript_1/1_Confidence_1.000_Length_2262, Locus_14681_Transcript_1/1_Confidence_1.000_Length_769, Locus_1126_Transcript_1/1_Confidence_1.000_Length_1890, Locus_21924_Transcript_1/1_Confidence_1.000_Length_596, Locus_4262_Transcript_1/3_Confidence_0.667_Length_1844, Locus_4…
2	GO:0005488	binding	molecular_function	1823	324	Locus_1559_Transcript_1/1_Confidence_1.000_Length_2119, Locus_4896_Transcript_1/5_Confidence_0.643_Length_2766, Locus_4896_Transcript_4/5_Confidence_0.643_Length_2766, Locus_4896_Transcript_5/5_Confidence_0.643_Length_2766, Locus_4896_Transcript_3/5_Confidence_0.643_Length_2765, Locus_11172_Transcript_1/1_Confidence_1.000_Length_2641, Locus_6445_Transcript_1/1_Confidence_1.000_Length_2166, Locus_…
2	GO:0005215	transporter activity	molecular_function	265	50	Locus_2184_Transcript_1/2_Confidence_1.000_Length_3552, Locus_2184_Transcript_2/2_Confidence_1.000_Length_3537, Locus_16518_Transcript_1/1_Confidence_1.000_Length_301, Locus_16517_Transcript_1/1_Confidence_1.000_Length_286, Locus_21853_Transcript_1/1_Confidence_1.000_Length_799, Locus_2281_Transcript_3/3_Confidence_0.714_Length_6502, Locus_7939_Transcript_1/2_Confidence_1.000_Length_1753, Locus_7…
2	GO:0060089	molecular transducer activity	molecular_function	157	0	Locus_49777_Transcript_1/1_Confidence_1.000_Length_363, Locus_653_Transcript_2/2_Confidence_1.000_Length_2139, Locus_43410_Transcript_1/1_Confidence_1.000_Length_470, Locus_10111_Transcript_1/1_Confidence_1.000_Length_1070, Locus_26885_Transcript_1/1_Confidence_1.000_Length_317, Locus_48086_Transcript_1/1_Confidence_1.000_Length_295, Locus_52912_Transcript_1/1_Confidence_1.000_Length_295, Locus_3…
3	GO:0016787	hydrolase activity	molecular_function	764	151	Locus_14681_Transcript_1/1_Confidence_1.000_Length_769, Locus_1126_Transcript_1/1_Confidence_1.000_Length_1890, Locus_21924_Transcript_1/1_Confidence_1.000_Length_596, Locus_4262_Transcript_1/3_Confidence_0.667_Length_1844, Locus_4262_Transcript_3/3_Confidence_0.667_Length_1844, Locus_16829_Transcript_1/3_Confidence_0.714_Length_1638, Locus_16829_Transcript_2/3_Confidence_0.714_Length_1638, Locus…
3	GO:0016740	transferase activity	molecular_function	647	134	Locus_754_Transcript_1/1_Confidence_1.000_Length_657, Locus_6640_Transcript_2/3_Confidence_0.714_Length_1548, Locus_6640_Transcript_1/3_Confidence_0.714_Length_1346, Locus_6640_Transcript_3/3_Confidence_0.714_Length_1346, Locus_4272_Transcript_2/2_Confidence_1.000_Length_1338, Locus_22464_Transcript_1/1_Confidence_1.000_Length_612, Locus_6631_Transcript_1/1_Confidence_1.000_Length_563, Locus_5809…
3	GO:0000166	nucleotide binding	molecular_function	646	166	Locus_2873_Transcript_1/1_Confidence_1.000_Length_3553, Locus_2548_Transcript_1/2_Confidence_1.000_Length_1647, Locus_2548_Transcript_2/2_Confidence_1.000_Length_1647, Locus_15022_Transcript_1/2_Confidence_1.000_Length_1137, Locus_15022_Transcript_2/2_Confidence_1.000_Length_1137, Locus_2303_Transcript_1/1_Confidence_1.000_Length_2125, Locus_2913_Transcript_3/6_Confidence_0.667_Length_5868, Locus…
3	GO:0043167	ion binding	molecular_function	473	1	Locus_1559_Transcript_1/1_Confidence_1.000_Length_2119, Locus_4896_Transcript_1/5_Confidence_0.643_Length_2766, Locus_4896_Transcript_4/5_Confidence_0.643_Length_2766, Locus_4896_Transcript_5/5_Confidence_0.643_Length_2766, Locus_4896_Transcript_3/5_Confidence_0.643_Length_2765, Locus_11172_Transcript_1/1_Confidence_1.000_Length_2641, Locus_6445_Transcript_1/1_Confidence_1.000_Length_2166, Locus_…
3	GO:0003676	nucleic acid binding	molecular_function	382	140	Locus_35365_Transcript_1/1_Confidence_1.000_Length_692, Locus_45198_Transcript_1/1_Confidence_1.000_Length_264, Locus_1067_Transcript_1/5_Confidence_0.615_Length_3614, Locus_875_Transcript_1/2_Confidence_1.000_Length_2829, Locus_875_Transcript_2/2_Confidence_1.000_Length_2827, Locus_1181_Transcript_2/2_Confidence_1.000_Length_4202, Locus_268_Transcript_1/2_Confidence_1.000_Length_655, Locus_268_T…
3	GO:0016491	oxidoreductase activity	molecular_function	325	87	Locus_12429_Transcript_2/7_Confidence_0.667_Length_2871, Locus_12429_Transcript_1/7_Confidence_0.611_Length_2756, Locus_12429_Transcript_3/7_Confidence_0.611_Length_2756, Locus_12429_Transcript_5/7_Confidence_0.611_Length_2756, Locus_12429_Transcript_6/7_Confidence_0.611_Length_2756, Locus_12429_Transcript_7/7_Confidence_0.611_Length_2756, Locus_12429_Transcript_4/7_Confidence_0.611_Length_2646, …
3	GO:0005515	protein binding	molecular_function	232	65	Locus_40003_Transcript_1/1_Confidence_1.000_Length_253, Locus_1077_Transcript_1/2_Confidence_1.000_Length_3134, Locus_1077_Transcript_2/2_Confidence_1.000_Length_3134, Locus_6084_Transcript_2/3_Confidence_0.714_Length_5038, Locus_6084_Transcript_3/3_Confidence_0.714_Length_4984, Locus_6084_Transcript_1/3_Confidence_0.714_Length_4810, Locus_6969_Transcript_1/7_Confidence_0.556_Length_4154, Locus_3…
3	GO:0022857	transmembrane transporter activity	molecular_function	195	7	Locus_2184_Transcript_1/2_Confidence_1.000_Length_3552, Locus_2184_Transcript_2/2_Confidence_1.000_Length_3537, Locus_16518_Transcript_1/1_Confidence_1.000_Length_301, Locus_16517_Transcript_1/1_Confidence_1.000_Length_286, Locus_21853_Transcript_1/1_Confidence_1.000_Length_799, Locus_2281_Transcript_3/3_Confidence_0.714_Length_6502, Locus_7939_Transcript_1/2_Confidence_1.000_Length_1753, Locus_7…
3	GO:0022892	substrate-specific transporter activity	molecular_function	190	1	Locus_2184_Transcript_1/2_Confidence_1.000_Length_3552, Locus_2184_Transcript_2/2_Confidence_1.000_Length_3537, Locus_16518_Transcript_1/1_Confidence_1.000_Length_301, Locus_16517_Transcript_1/1_Confidence_1.000_Length_286, Locus_21853_Transcript_1/1_Confidence_1.000_Length_799, Locus_2281_Transcript_3/3_Confidence_0.714_Length_6502, Locus_7939_Transcript_1/2_Confidence_1.000_Length_1753, Locus_7…
3	GO:0004871	signal transducer activity	molecular_function	157	38	Locus_49777_Transcript_1/1_Confidence_1.000_Length_363, Locus_653_Transcript_2/2_Confidence_1.000_Length_2139, Locus_43410_Transcript_1/1_Confidence_1.000_Length_470, Locus_10111_Transcript_1/1_Confidence_1.000_Length_1070, Locus_26885_Transcript_1/1_Confidence_1.000_Length_317, Locus_48086_Transcript_1/1_Confidence_1.000_Length_295, Locus_52912_Transcript_1/1_Confidence_1.000_Length_295, Locus_3…
3	GO:0016874	ligase activity	molecular_function	135	23	Locus_2667_Transcript_1/1_Confidence_1.000_Length_1519, Locus_38838_Transcript_1/1_Confidence_1.000_Length_442, Locus_7128_Transcript_1/1_Confidence_1.000_Length_2838, Locus_3186_Transcript_2/3_Confidence_0.714_Length_3724, Locus_3186_Transcript_3/3_Confidence_0.714_Length_3720, Locus_274_Transcript_1/2_Confidence_1.000_Length_7316, Locus_274_Transcript_2/2_Confidence_1.000_Length_7295, Locus_249…
4	GO:0043169	cation binding	molecular_function	472	4	Locus_1559_Transcript_1/1_Confidence_1.000_Length_2119, Locus_4896_Transcript_1/5_Confidence_0.643_Length_2766, Locus_4896_Transcript_4/5_Confidence_0.643_Length_2766, Locus_4896_Transcript_5/5_Confidence_0.643_Length_2766, Locus_4896_Transcript_3/5_Confidence_0.643_Length_2765, Locus_11172_Transcript_1/1_Confidence_1.000_Length_2641, Locus_6445_Transcript_1/1_Confidence_1.000_Length_2166, Locus_…
4	GO:0017076	purine nucleotide binding	molecular_function	451	0	Locus_8634_Transcript_1/5_Confidence_0.667_Length_2881, Locus_8634_Transcript_2/5_Confidence_0.667_Length_2881, Locus_8634_Transcript_3/5_Confidence_0.667_Length_2881, Locus_8634_Transcript_4/5_Confidence_0.667_Length_2881, Locus_8634_Transcript_5/5_Confidence_0.667_Length_2881, Locus_1271_Transcript_1/1_Confidence_1.000_Length_3571, Locus_601_Transcript_1/2_Confidence_1.000_Length_408, Locus_169…
4	GO:0032553	ribonucleotide binding	molecular_function	450	0	Locus_8634_Transcript_1/5_Confidence_0.667_Length_2881, Locus_8634_Transcript_2/5_Confidence_0.667_Length_2881, Locus_8634_Transcript_3/5_Confidence_0.667_Length_2881, Locus_8634_Transcript_4/5_Confidence_0.667_Length_2881, Locus_8634_Transcript_5/5_Confidence_0.667_Length_2881, Locus_1271_Transcript_1/1_Confidence_1.000_Length_3571, Locus_601_Transcript_1/2_Confidence_1.000_Length_408, Locus_169…
4	GO:0016772	transferase activity, transferring phosphorus-containing groups	molecular_function	360	37	Locus_754_Transcript_1/1_Confidence_1.000_Length_657, Locus_6640_Transcript_2/3_Confidence_0.714_Length_1548, Locus_6640_Transcript_1/3_Confidence_0.714_Length_1346, Locus_6640_Transcript_3/3_Confidence_0.714_Length_1346, Locus_4272_Transcript_2/2_Confidence_1.000_Length_1338, Locus_22464_Transcript_1/1_Confidence_1.000_Length_612, Locus_6631_Transcript_1/1_Confidence_1.000_Length_563, Locus_5809…
4	GO:0016817	hydrolase activity, acting on acid anhydrides	molecular_function	227	2	Locus_2749_Transcript_1/1_Confidence_1.000_Length_3880, Locus_1724_Transcript_4/4_Confidence_0.727_Length_4750, Locus_1724_Transcript_1/4_Confidence_0.727_Length_4738, Locus_1724_Transcript_2/4_Confidence_0.727_Length_4735, Locus_13_Transcript_3/6_Confidence_0.500_Length_3027, Locus_13_Transcript_6/6_Confidence_0.286_Length_941, Locus_13_Transcript_1/6_Confidence_0.286_Length_949, Locus_11070_Tra…
4	GO:0003677	DNA binding	molecular_function	178	124	Locus_45198_Transcript_1/1_Confidence_1.000_Length_264, Locus_1067_Transcript_1/5_Confidence_0.615_Length_3614, Locus_875_Transcript_1/2_Confidence_1.000_Length_2829, Locus_875_Transcript_2/2_Confidence_1.000_Length_2827, Locus_1181_Transcript_2/2_Confidence_1.000_Length_4202, Locus_268_Transcript_1/2_Confidence_1.000_Length_655, Locus_268_Transcript_2/2_Confidence_1.000_Length_590, Locus_929_Tra…
4	GO:0016788	hydrolase activity, acting on ester bonds	molecular_function	177	2	Locus_14681_Transcript_1/1_Confidence_1.000_Length_769, Locus_1126_Transcript_1/1_Confidence_1.000_Length_1890, Locus_21924_Transcript_1/1_Confidence_1.000_Length_596, Locus_4262_Transcript_1/3_Confidence_0.667_Length_1844, Locus_4262_Transcript_3/3_Confidence_0.667_Length_1844, Locus_16829_Transcript_1/3_Confidence_0.714_Length_1638, Locus_16829_Transcript_2/3_Confidence_0.714_Length_1638, Locus…
4	GO:0022891	substrate-specific transmembrane transporter activity	molecular_function	170	5	Locus_2184_Transcript_1/2_Confidence_1.000_Length_3552, Locus_2184_Transcript_2/2_Confidence_1.000_Length_3537, Locus_16518_Transcript_1/1_Confidence_1.000_Length_301, Locus_16517_Transcript_1/1_Confidence_1.000_Length_286, Locus_21853_Transcript_1/1_Confidence_1.000_Length_799, Locus_2281_Transcript_3/3_Confidence_0.714_Length_6502, Locus_7939_Transcript_1/2_Confidence_1.000_Length_1753, Locus_7…
4	GO:0008233	peptidase activity	molecular_function	157	46	Locus_35579_Transcript_1/1_Confidence_1.000_Length_1188, Locus_6017_Transcript_1/2_Confidence_1.000_Length_955, Locus_6017_Transcript_2/2_Confidence_1.000_Length_955, Locus_35958_Transcript_1/1_Confidence_1.000_Length_800, Locus_52133_Transcript_1/1_Confidence_1.000_Length_596, Locus_6650_Transcript_1/1_Confidence_1.000_Length_3681, Locus_6497_Transcript_1/4_Confidence_0.700_Length_2128, Locus_64…
4	GO:0004872	receptor activity	molecular_function	116	60	Locus_49777_Transcript_1/1_Confidence_1.000_Length_363, Locus_653_Transcript_2/2_Confidence_1.000_Length_2139, Locus_43410_Transcript_1/1_Confidence_1.000_Length_470, Locus_10111_Transcript_1/1_Confidence_1.000_Length_1070, Locus_26885_Transcript_1/1_Confidence_1.000_Length_317, Locus_48086_Transcript_1/1_Confidence_1.000_Length_295, Locus_52912_Transcript_1/1_Confidence_1.000_Length_295, Locus_3…
5	GO:0046872	metal ion binding	molecular_function	468	155	Locus_1559_Transcript_1/1_Confidence_1.000_Length_2119, Locus_4896_Transcript_1/5_Confidence_0.643_Length_2766, Locus_4896_Transcript_4/5_Confidence_0.643_Length_2766, Locus_4896_Transcript_5/5_Confidence_0.643_Length_2766, Locus_4896_Transcript_3/5_Confidence_0.643_Length_2765, Locus_11172_Transcript_1/1_Confidence_1.000_Length_2641, Locus_6445_Transcript_1/1_Confidence_1.000_Length_2166, Locus_…
5	GO:0032555	purine ribonucleotide binding	molecular_function	450	0	Locus_8634_Transcript_1/5_Confidence_0.667_Length_2881, Locus_8634_Transcript_2/5_Confidence_0.667_Length_2881, Locus_8634_Transcript_3/5_Confidence_0.667_Length_2881, Locus_8634_Transcript_4/5_Confidence_0.667_Length_2881, Locus_8634_Transcript_5/5_Confidence_0.667_Length_2881, Locus_1271_Transcript_1/1_Confidence_1.000_Length_3571, Locus_601_Transcript_1/2_Confidence_1.000_Length_408, Locus_169…
5	GO:0030554	adenyl nucleotide binding	molecular_function	366	0	Locus_8634_Transcript_1/5_Confidence_0.667_Length_2881, Locus_8634_Transcript_2/5_Confidence_0.667_Length_2881, Locus_8634_Transcript_3/5_Confidence_0.667_Length_2881, Locus_8634_Transcript_4/5_Confidence_0.667_Length_2881, Locus_8634_Transcript_5/5_Confidence_0.667_Length_2881, Locus_768_Transcript_1/5_Confidence_0.692_Length_2427, Locus_768_Transcript_2/5_Confidence_0.692_Length_2427, Locus_768…
5	GO:0016301	kinase activity	molecular_function	284	45	Locus_19665_Transcript_2/3_Confidence_0.714_Length_4273, Locus_19665_Transcript_3/3_Confidence_0.714_Length_4271, Locus_19665_Transcript_1/3_Confidence_0.714_Length_4259, Locus_35452_Transcript_1/1_Confidence_1.000_Length_2124, Locus_710_Transcript_3/5_Confidence_0.545_Length_4491, Locus_710_Transcript_4/5_Confidence_0.545_Length_4491, Locus_710_Transcript_1/5_Confidence_0.545_Length_4488, Locus_…
5	GO:0016773	phosphotransferase activity, alcohol group as acceptor	molecular_function	245	16	Locus_19665_Transcript_2/3_Confidence_0.714_Length_4273, Locus_19665_Transcript_3/3_Confidence_0.714_Length_4271, Locus_19665_Transcript_1/3_Confidence_0.714_Length_4259, Locus_35452_Transcript_1/1_Confidence_1.000_Length_2124, Locus_710_Transcript_3/5_Confidence_0.545_Length_4491, Locus_710_Transcript_4/5_Confidence_0.545_Length_4491, Locus_710_Transcript_1/5_Confidence_0.545_Length_4488, Locus_…
5	GO:0016818	hydrolase activity, acting on acid anhydrides, in phosphorus-containing anhydrides	molecular_function	225	3	Locus_2749_Transcript_1/1_Confidence_1.000_Length_3880, Locus_1724_Transcript_4/4_Confidence_0.727_Length_4750, Locus_1724_Transcript_1/4_Confidence_0.727_Length_4738, Locus_1724_Transcript_2/4_Confidence_0.727_Length_4735, Locus_13_Transcript_3/6_Confidence_0.500_Length_3027, Locus_13_Transcript_6/6_Confidence_0.286_Length_941, Locus_13_Transcript_1/6_Confidence_0.286_Length_949, Locus_11070_Tra…
5	GO:0015075	ion transmembrane transporter activity	molecular_function	143	1	Locus_2184_Transcript_1/2_Confidence_1.000_Length_3552, Locus_2184_Transcript_2/2_Confidence_1.000_Length_3537, Locus_16518_Transcript_1/1_Confidence_1.000_Length_301, Locus_16517_Transcript_1/1_Confidence_1.000_Length_286, Locus_21853_Transcript_1/1_Confidence_1.000_Length_799, Locus_4362_Transcript_1/1_Confidence_1.000_Length_2346, Locus_24800_Transcript_2/3_Confidence_0.667_Length_1426, Locus_…
5	GO:0042578	phosphoric ester hydrolase activity	molecular_function	121	3	Locus_14681_Transcript_1/1_Confidence_1.000_Length_769, Locus_1126_Transcript_1/1_Confidence_1.000_Length_1890, Locus_21924_Transcript_1/1_Confidence_1.000_Length_596, Locus_19393_Transcript_1/1_Confidence_1.000_Length_1265, Locus_12310_Transcript_1/1_Confidence_1.000_Length_937, Locus_6795_Transcript_1/1_Confidence_1.000_Length_553, Locus_26980_Transcript_1/1_Confidence_1.000_Length_447, Locus_4…
5	GO:0070011	peptidase activity, acting on L-amino acid peptides	molecular_function	111	0	Locus_35579_Transcript_1/1_Confidence_1.000_Length_1188, Locus_6017_Transcript_1/2_Confidence_1.000_Length_955, Locus_6017_Transcript_2/2_Confidence_1.000_Length_955, Locus_35958_Transcript_1/1_Confidence_1.000_Length_800, Locus_52133_Transcript_1/1_Confidence_1.000_Length_596, Locus_6650_Transcript_1/1_Confidence_1.000_Length_3681, Locus_6497_Transcript_1/4_Confidence_0.700_Length_2128, Locus_64…
6	GO:0032559	adenyl ribonucleotide binding	molecular_function	366	5	Locus_8634_Transcript_1/5_Confidence_0.667_Length_2881, Locus_8634_Transcript_2/5_Confidence_0.667_Length_2881, Locus_8634_Transcript_3/5_Confidence_0.667_Length_2881, Locus_8634_Transcript_4/5_Confidence_0.667_Length_2881, Locus_8634_Transcript_5/5_Confidence_0.667_Length_2881, Locus_768_Transcript_1/5_Confidence_0.692_Length_2427, Locus_768_Transcript_2/5_Confidence_0.692_Length_2427, Locus_768…
6	GO:0046914	transition metal ion binding	molecular_function	226	7	Locus_2685_Transcript_2/3_Confidence_0.667_Length_2879, Locus_2685_Transcript_3/3_Confidence_0.667_Length_2879, Locus_2685_Transcript_1/3_Confidence_0.667_Length_2849, Locus_156_Transcript_1/1_Confidence_1.000_Length_110, Locus_8914_Transcript_1/1_Confidence_1.000_Length_2635, Locus_14910_Transcript_1/1_Confidence_1.000_Length_1307, Locus_11598_Transcript_1/1_Confidence_1.000_Length_685, Locus_37…
6	GO:0016462	pyrophosphatase activity	molecular_function	222	1	Locus_2749_Transcript_1/1_Confidence_1.000_Length_3880, Locus_1724_Transcript_4/4_Confidence_0.727_Length_4750, Locus_1724_Transcript_1/4_Confidence_0.727_Length_4738, Locus_1724_Transcript_2/4_Confidence_0.727_Length_4735, Locus_13_Transcript_3/6_Confidence_0.500_Length_3027, Locus_13_Transcript_6/6_Confidence_0.286_Length_941, Locus_13_Transcript_1/6_Confidence_0.286_Length_949, Locus_11070_Tra…
6	GO:0004672	protein kinase activity	molecular_function	195	42	Locus_7429_Transcript_1/5_Confidence_0.583_Length_1813, Locus_25108_Transcript_1/1_Confidence_1.000_Length_1292, Locus_46775_Transcript_1/1_Confidence_1.000_Length_556, Locus_11489_Transcript_1/1_Confidence_1.000_Length_663, Locus_1961_Transcript_2/2_Confidence_1.000_Length_3992, Locus_2810_Transcript_3/3_Confidence_0.571_Length_7772, Locus_2810_Transcript_2/3_Confidence_0.429_Length_4632, Locus_…
7	GO:0005524	ATP binding	molecular_function	361	361	Locus_768_Transcript_1/5_Confidence_0.692_Length_2427, Locus_768_Transcript_2/5_Confidence_0.692_Length_2427, Locus_768_Transcript_3/5_Confidence_0.692_Length_2427, Locus_768_Transcript_4/5_Confidence_0.692_Length_2427, Locus_768_Transcript_5/5_Confidence_0.692_Length_2427, Locus_262_Transcript_1/4_Confidence_0.700_Length_2498, Locus_262_Transcript_2/4_Confidence_0.700_Length_2498, Locus_262_Tran…
7	GO:0017111	nucleoside-triphosphatase activity	molecular_function	219	24	Locus_2749_Transcript_1/1_Confidence_1.000_Length_3880, Locus_1724_Transcript_4/4_Confidence_0.727_Length_4750, Locus_1724_Transcript_1/4_Confidence_0.727_Length_4738, Locus_1724_Transcript_2/4_Confidence_0.727_Length_4735, Locus_13_Transcript_3/6_Confidence_0.500_Length_3027, Locus_13_Transcript_6/6_Confidence_0.286_Length_941, Locus_13_Transcript_1/6_Confidence_0.286_Length_949, Locus_11070_Tra…
7	GO:0008270	zinc ion binding	molecular_function	179	179	Locus_1569_Transcript_1/2_Confidence_1.000_Length_3137, Locus_769_Transcript_2/3_Confidence_0.286_Length_213, Locus_3268_Transcript_2/2_Confidence_1.000_Length_3644, Locus_3268_Transcript_1/2_Confidence_1.000_Length_3574, Locus_1181_Transcript_2/2_Confidence_1.000_Length_4202, Locus_2685_Transcript_2/3_Confidence_0.667_Length_2879, Locus_2685_Transcript_3/3_Confidence_0.667_Length_2879, Locus_268…
7	GO:0004674	protein serine/threonine kinase activity	molecular_function	119	74	Locus_25108_Transcript_1/1_Confidence_1.000_Length_1292, Locus_46775_Transcript_1/1_Confidence_1.000_Length_556, Locus_2494_Transcript_7/8_Confidence_0.636_Length_7741, Locus_2494_Transcript_1/8_Confidence_0.636_Length_6976, Locus_2494_Transcript_5/8_Confidence_0.636_Length_6076, Locus_2494_Transcript_4/8_Confidence_0.636_Length_6028, Locus_2494_Transcript_2/8_Confidence_0.636_Length_5992, Locus_…
null	GO:0035639	purine ribonucleoside triphosphate binding	molecular_function	445	0	Locus_1271_Transcript_1/1_Confidence_1.000_Length_3571, Locus_601_Transcript_1/2_Confidence_1.000_Length_408, Locus_1695_Transcript_1/1_Confidence_1.000_Length_3365, Locus_1450_Transcript_2/3_Confidence_0.333_Length_1479, Locus_2084_Transcript_1/1_Confidence_1.000_Length_2496, Locus_2216_Transcript_1/1_Confidence_1.000_Length_1977, Locus_2187_Transcript_2/3_Confidence_0.714_Length_1643, Locus_218…
	cutoff of 100 sequences

## Sheet: Cellular component
Level	GO ID	Term	Type	#Seqs	Graph Score	Sequences
2	GO:0005623	cell	cellular_component	1611	0	Locus_2824_Transcript_1/1_Confidence_1.000_Length_2954, Locus_35592_Transcript_1/1_Confidence_1.000_Length_521, Locus_6925_Transcript_3/5_Confidence_0.615_Length_3311, Locus_6925_Transcript_4/5_Confidence_0.692_Length_3256, Locus_6925_Transcript_5/5_Confidence_0.692_Length_3256, Locus_6925_Transcript_2/5_Confidence_0.615_Length_3208, Locus_13067_Transcript_3/4_Confidence_0.444_Length_977, Locus_2…
2	GO:0043226	organelle	cellular_component	693	0	Locus_35592_Transcript_1/1_Confidence_1.000_Length_521, Locus_6925_Transcript_3/5_Confidence_0.615_Length_3311, Locus_6925_Transcript_4/5_Confidence_0.692_Length_3256, Locus_6925_Transcript_5/5_Confidence_0.692_Length_3256, Locus_6925_Transcript_2/5_Confidence_0.615_Length_3208, Locus_13067_Transcript_3/4_Confidence_0.444_Length_977, Locus_26026_Transcript_1/1_Confidence_1.000_Length_778, Locus_1…
2	GO:0032991	macromolecular complex	cellular_component	334	1	Locus_35592_Transcript_1/1_Confidence_1.000_Length_521, Locus_17182_Transcript_1/1_Confidence_1.000_Length_284, Locus_3710_Transcript_1/1_Confidence_1.000_Length_1652, Locus_36331_Transcript_1/1_Confidence_1.000_Length_1013, Locus_19847_Transcript_1/1_Confidence_1.000_Length_943, Locus_49609_Transcript_1/1_Confidence_1.000_Length_318, Locus_8251_Transcript_1/1_Confidence_1.000_Length_1288, Locus_…
3	GO:0044464	cell part	cellular_component	1611	42	Locus_2824_Transcript_1/1_Confidence_1.000_Length_2954, Locus_35592_Transcript_1/1_Confidence_1.000_Length_521, Locus_6925_Transcript_3/5_Confidence_0.615_Length_3311, Locus_6925_Transcript_4/5_Confidence_0.692_Length_3256, Locus_6925_Transcript_5/5_Confidence_0.692_Length_3256, Locus_6925_Transcript_2/5_Confidence_0.615_Length_3208, Locus_13067_Transcript_3/4_Confidence_0.444_Length_977, Locus_2…
3	GO:0043227	membrane-bounded organelle	cellular_component	519	0	Locus_35592_Transcript_1/1_Confidence_1.000_Length_521, Locus_17182_Transcript_1/1_Confidence_1.000_Length_284, Locus_37433_Transcript_2/3_Confidence_0.778_Length_1170, Locus_37433_Transcript_1/3_Confidence_0.556_Length_1162, Locus_37433_Transcript_3/3_Confidence_0.778_Length_1162, Locus_1373_Transcript_2/2_Confidence_1.000_Length_541, Locus_1557_Transcript_2/6_Confidence_0.286_Length_443, Locus_…
3	GO:0044422	organelle part	cellular_component	306	0	Locus_35592_Transcript_1/1_Confidence_1.000_Length_521, Locus_6925_Transcript_3/5_Confidence_0.615_Length_3311, Locus_6925_Transcript_4/5_Confidence_0.692_Length_3256, Locus_6925_Transcript_5/5_Confidence_0.692_Length_3256, Locus_6925_Transcript_2/5_Confidence_0.615_Length_3208, Locus_19486_Transcript_1/1_Confidence_1.000_Length_2077, Locus_17182_Transcript_1/1_Confidence_1.000_Length_284, Locus_…
3	GO:0043234	protein complex	cellular_component	252	8	Locus_35592_Transcript_1/1_Confidence_1.000_Length_521, Locus_17182_Transcript_1/1_Confidence_1.000_Length_284, Locus_3710_Transcript_1/1_Confidence_1.000_Length_1652, Locus_36331_Transcript_1/1_Confidence_1.000_Length_1013, Locus_19847_Transcript_1/1_Confidence_1.000_Length_943, Locus_49609_Transcript_1/1_Confidence_1.000_Length_318, Locus_8251_Transcript_1/1_Confidence_1.000_Length_1288, Locus_…
3	GO:0043228	non-membrane-bounded organelle	cellular_component	239	0	Locus_6925_Transcript_3/5_Confidence_0.615_Length_3311, Locus_6925_Transcript_4/5_Confidence_0.692_Length_3256, Locus_6925_Transcript_5/5_Confidence_0.692_Length_3256, Locus_6925_Transcript_2/5_Confidence_0.615_Length_3208, Locus_13067_Transcript_3/4_Confidence_0.444_Length_977, Locus_26026_Transcript_1/1_Confidence_1.000_Length_778, Locus_13067_Transcript_1/4_Confidence_0.222_Length_481, Locus_1…
4	GO:0005622	intracellular	cellular_component	1094	192	Locus_35592_Transcript_1/1_Confidence_1.000_Length_521, Locus_6925_Transcript_3/5_Confidence_0.615_Length_3311, Locus_6925_Transcript_4/5_Confidence_0.692_Length_3256, Locus_6925_Transcript_5/5_Confidence_0.692_Length_3256, Locus_6925_Transcript_2/5_Confidence_0.615_Length_3208, Locus_13067_Transcript_3/4_Confidence_0.444_Length_977, Locus_26026_Transcript_1/1_Confidence_1.000_Length_778, Locus_1…
4	GO:0044424	intracellular part	cellular_component	902	37	Locus_35592_Transcript_1/1_Confidence_1.000_Length_521, Locus_6925_Transcript_3/5_Confidence_0.615_Length_3311, Locus_6925_Transcript_4/5_Confidence_0.692_Length_3256, Locus_6925_Transcript_5/5_Confidence_0.692_Length_3256, Locus_6925_Transcript_2/5_Confidence_0.615_Length_3208, Locus_13067_Transcript_3/4_Confidence_0.444_Length_977, Locus_26026_Transcript_1/1_Confidence_1.000_Length_778, Locus_1…
4	GO:0016020	membrane	cellular_component	698	264	Locus_2824_Transcript_1/1_Confidence_1.000_Length_2954, Locus_35592_Transcript_1/1_Confidence_1.000_Length_521, Locus_3710_Transcript_1/1_Confidence_1.000_Length_1652, Locus_36331_Transcript_1/1_Confidence_1.000_Length_1013, Locus_19847_Transcript_1/1_Confidence_1.000_Length_943, Locus_49609_Transcript_1/1_Confidence_1.000_Length_318, Locus_262_Transcript_1/4_Confidence_0.700_Length_2498, Locus_2…
4	GO:0044425	membrane part	cellular_component	396	13	Locus_2824_Transcript_1/1_Confidence_1.000_Length_2954, Locus_35592_Transcript_1/1_Confidence_1.000_Length_521, Locus_3710_Transcript_1/1_Confidence_1.000_Length_1652, Locus_36331_Transcript_1/1_Confidence_1.000_Length_1013, Locus_19847_Transcript_1/1_Confidence_1.000_Length_943, Locus_49609_Transcript_1/1_Confidence_1.000_Length_318, Locus_262_Transcript_1/4_Confidence_0.700_Length_2498, Locus_2…
4	GO:0044446	intracellular organelle part	cellular_component	306	4	Locus_35592_Transcript_1/1_Confidence_1.000_Length_521, Locus_6925_Transcript_3/5_Confidence_0.615_Length_3311, Locus_6925_Transcript_4/5_Confidence_0.692_Length_3256, Locus_6925_Transcript_5/5_Confidence_0.692_Length_3256, Locus_6925_Transcript_2/5_Confidence_0.615_Length_3208, Locus_19486_Transcript_1/1_Confidence_1.000_Length_2077, Locus_17182_Transcript_1/1_Confidence_1.000_Length_284, Locus_…
4	GO:0031090	organelle membrane	cellular_component	101	1	Locus_35592_Transcript_1/1_Confidence_1.000_Length_521, Locus_768_Transcript_1/5_Confidence_0.692_Length_2427, Locus_768_Transcript_2/5_Confidence_0.692_Length_2427, Locus_768_Transcript_3/5_Confidence_0.692_Length_2427, Locus_768_Transcript_4/5_Confidence_0.692_Length_2427, Locus_768_Transcript_5/5_Confidence_0.692_Length_2427, Locus_1867_Transcript_1/1_Confidence_1.000_Length_2543, Locus_48202_…
5	GO:0043229	intracellular organelle	cellular_component	693	11	Locus_35592_Transcript_1/1_Confidence_1.000_Length_521, Locus_6925_Transcript_3/5_Confidence_0.615_Length_3311, Locus_6925_Transcript_4/5_Confidence_0.692_Length_3256, Locus_6925_Transcript_5/5_Confidence_0.692_Length_3256, Locus_6925_Transcript_2/5_Confidence_0.615_Length_3208, Locus_13067_Transcript_3/4_Confidence_0.444_Length_977, Locus_26026_Transcript_1/1_Confidence_1.000_Length_778, Locus_1…
5	GO:0005737	cytoplasm	cellular_component	535	127	Locus_35592_Transcript_1/1_Confidence_1.000_Length_521, Locus_38095_Transcript_1/1_Confidence_1.000_Length_297, Locus_37433_Transcript_2/3_Confidence_0.778_Length_1170, Locus_37433_Transcript_1/3_Confidence_0.556_Length_1162, Locus_37433_Transcript_3/3_Confidence_0.778_Length_1162, Locus_11809_Transcript_1/3_Confidence_0.714_Length_1510, Locus_11809_Transcript_2/3_Confidence_0.714_Length_1510, Lo…
5	GO:0044444	cytoplasmic part	cellular_component	408	13	Locus_35592_Transcript_1/1_Confidence_1.000_Length_521, Locus_38095_Transcript_1/1_Confidence_1.000_Length_297, Locus_37433_Transcript_2/3_Confidence_0.778_Length_1170, Locus_37433_Transcript_1/3_Confidence_0.556_Length_1162, Locus_37433_Transcript_3/3_Confidence_0.778_Length_1162, Locus_11809_Transcript_1/3_Confidence_0.714_Length_1510, Locus_11809_Transcript_2/3_Confidence_0.714_Length_1510, Lo…
5	GO:0031224	intrinsic to membrane	cellular_component	293	0	Locus_3710_Transcript_1/1_Confidence_1.000_Length_1652, Locus_36331_Transcript_1/1_Confidence_1.000_Length_1013, Locus_19847_Transcript_1/1_Confidence_1.000_Length_943, Locus_49609_Transcript_1/1_Confidence_1.000_Length_318, Locus_48202_Transcript_1/1_Confidence_1.000_Length_289, Locus_30533_Transcript_1/1_Confidence_1.000_Length_331, Locus_31894_Transcript_1/1_Confidence_1.000_Length_936, Locus_…
6	GO:0043231	intracellular membrane-bounded organelle	cellular_component	519	9	Locus_35592_Transcript_1/1_Confidence_1.000_Length_521, Locus_17182_Transcript_1/1_Confidence_1.000_Length_284, Locus_37433_Transcript_2/3_Confidence_0.778_Length_1170, Locus_37433_Transcript_1/3_Confidence_0.556_Length_1162, Locus_37433_Transcript_3/3_Confidence_0.778_Length_1162, Locus_1373_Transcript_2/2_Confidence_1.000_Length_541, Locus_1557_Transcript_2/6_Confidence_0.286_Length_443, Locus_…
6	GO:0016021	integral to membrane	cellular_component	292	272	Locus_3710_Transcript_1/1_Confidence_1.000_Length_1652, Locus_36331_Transcript_1/1_Confidence_1.000_Length_1013, Locus_19847_Transcript_1/1_Confidence_1.000_Length_943, Locus_49609_Transcript_1/1_Confidence_1.000_Length_318, Locus_48202_Transcript_1/1_Confidence_1.000_Length_289, Locus_31894_Transcript_1/1_Confidence_1.000_Length_936, Locus_26632_Transcript_1/1_Confidence_1.000_Length_431, Locus_…
6	GO:0043232	intracellular non-membrane-bounded organelle	cellular_component	239	1	Locus_6925_Transcript_3/5_Confidence_0.615_Length_3311, Locus_6925_Transcript_4/5_Confidence_0.692_Length_3256, Locus_6925_Transcript_5/5_Confidence_0.692_Length_3256, Locus_6925_Transcript_2/5_Confidence_0.615_Length_3208, Locus_13067_Transcript_3/4_Confidence_0.444_Length_977, Locus_26026_Transcript_1/1_Confidence_1.000_Length_778, Locus_13067_Transcript_1/4_Confidence_0.222_Length_481, Locus_1…
7	GO:0005634	nucleus	cellular_component	287	202	Locus_17182_Transcript_1/1_Confidence_1.000_Length_284, Locus_2218_Transcript_3/3_Confidence_0.714_Length_2457, Locus_35753_Transcript_1/1_Confidence_1.000_Length_699, Locus_4093_Transcript_1/1_Confidence_1.000_Length_1935, Locus_6663_Transcript_1/1_Confidence_1.000_Length_1523, Locus_26720_Transcript_1/1_Confidence_1.000_Length_370, Locus_37408_Transcript_1/1_Confidence_1.000_Length_368, Locus_1…
7	GO:0005739	mitochondrion	cellular_component	146	68	Locus_35592_Transcript_1/1_Confidence_1.000_Length_521, Locus_3143_Transcript_1/1_Confidence_1.000_Length_1939, Locus_9894_Transcript_1/1_Confidence_1.000_Length_676, Locus_45761_Transcript_1/1_Confidence_1.000_Length_1629, Locus_23834_Transcript_1/1_Confidence_1.000_Length_760, Locus_52202_Transcript_1/1_Confidence_1.000_Length_369, Locus_51076_Transcript_1/1_Confidence_1.000_Length_410, Locus_8…
7	GO:0005856	cytoskeleton	cellular_component	144	38	Locus_38095_Transcript_1/1_Confidence_1.000_Length_297, Locus_11809_Transcript_1/3_Confidence_0.714_Length_1510, Locus_11809_Transcript_2/3_Confidence_0.714_Length_1510, Locus_11809_Transcript_3/3_Confidence_0.714_Length_1510, Locus_10354_Transcript_1/4_Confidence_0.700_Length_2925, Locus_10354_Transcript_3/4_Confidence_0.700_Length_2919, Locus_10354_Transcript_4/4_Confidence_0.700_Length_2919, L…
	cutoff of 100 sequences
