# Supplementary material for: Post-Embryonic Transcriptomes of the Prawn Macrobrachium rosenbergii: Multigenic Succession through Metamorphosis
Source: PLoS One. 2013 Jan 25;8(1):e55322. doi: 10.1371/journal.pone.0055322 (PMC3555924; doi:10.1371/journal.pone.0055322)
Supplement: Figure S3 — Lists of contigs with >100-fold change over-expression in Larvae and PLs. Contig list was filtered to include transcripts with at least 500 bp and redundant transcripts of the same locus were not included. (XLSX) [file pone.0055322.s003.xlsx]

## Sheet: Sheet1
Tables of contigs with over 100-fold change over-expression in Larvae and PLs, contig lengths of at least 500 bp (discluding redundant transcripts of the same locus)
Higher in larvae				Best BlastX details
contig name	fold-change	P-value	Contig length	Best BlastX ID	E-value	Title	Taxonomy
Locus_1008_Transcript_11/12	-379.84	0.00513787	4746	C3YHB6	1e-98	Putative uncharacterized protein	Branchiostoma floridae
Locus_10721_Transcript_1/1	-173.102	0.00305104	1649	A2FE09	2e-43	Ankyrin repeat protein, putative	Trichomonas vaginalis
Locus_1204_Transcript_4/4	-779.399	0.0303456	2011	A7STU6	1e-80	Predicted protein	Nematostella vectensis
Locus_12117_Transcript_1/3	-165.98	0.0203478	701	E9LXE7	9e-30	C-type lectin-2	Litopenaeus vannamei
Locus_12378_Transcript_1/1	-491.263	0.034267	1162	E9GLD1	2e-56	Putative uncharacterized protein RFS2	Daphnia pulex
Locus_13453_Transcript_1/1	-280.482	0.0376731	508	Q52WZ4	1e-19	Vitelline membrane outer layer protein I-like prot...	Pacifastacus leniusculus
Locus_164_Transcript_1/1	-941.5	0.0243938	1126	C7DZC2	7e-158	Opsin 1	Uca complex
Locus_1683_Transcript_1/2	-293.935	0.0218698	1734	E9H8L3	9e-42	Putative uncharacterized protein	Daphnia pulex
Locus_16895_Transcript_1/1	-180.571	0.0332197	1016	C3YUS8	4e-68	Putative uncharacterized protein	Branchiostoma floridae
Locus_1715_Transcript_2/2	-526.945	0.00335035	1762	UPI00015B4562	3e-38	PREDICTED: similar to A disintegrin and metallopro...	Nasonia vitripennis
Locus_18198_Transcript_3/3	-604.875	0.0402242	1365	Q4RXX6	3e-66	Chromosome 11 SCAF14979, whole genome shotgun sequ...	Tetraodon nigroviridis
Locus_1919_Transcript_1/1	-300.02	0.000658022	685	B1P1W0	3e-32	Cuticular protein	Artemia franciscana
Locus_195_Transcript_3/3	-125.2	0.0137208	1748	UPI0001CBC10B	1e-84	PREDICTED: mannose receptor C type 1-like	Saccoglossus kowalevskii
Locus_1980_Transcript_2/2	-754.952	0.0215304	538	A9CQC1	4e-38	2nd tick legumain	Haemaphysalis longicornis
Locus_2594_Transcript_1/1	-123.65	0.000601436	571	E9H0C7	7e-41	Putative triacylglycerol lipase	Daphnia pulex
Locus_275_Transcript_1/2	-260.936	0.0418451	1981	B0WZD5	1e-130	Phosrestin-1	Culicini
Locus_2802_Transcript_3/7	-244.026	0.0398407	1064	A1Y9D9	3e-137	Opsin (Fragment)	Neomysis americana
Locus_2842_Transcript_1/1	-135.859	0.0061991	1476	Q9WVH6	2e-36	Angiopoietin-4	Murinae
Locus_31989_Transcript_1/1	-108.707	0.00237846	908	Q86GF7	6e-98	Crustapain	Pandalus borealis
Locus_34128_Transcript_1/1	-204.875	0.00014692	1310	E9FU19	2e-50	Putative uncharacterized protein	Daphnia pulex
Locus_3419_Transcript_1/2	-431.259	0.00241565	1058	B7Q4I3	1e-21	Metalloprotease, putative (Fragment)	Ixodes scapularis
Locus_3438_Transcript_2/4	-604.137	0.0242351	1911	C4P6W4	2e-154	Chitinase 4	Litopenaeus vannamei
Locus_35361_Transcript_1/1	-247.274	0.014722	707	E9H6P2	4e-13	Putative uncharacterized protein	Daphnia pulex
Locus_35407_Transcript_3/3	-296.712	0.00745568	542	D7F1S1	2e-23	Mannose receptor (Fragment)	Rimicaris exoculata
Locus_35459_Transcript_1/2	-413.405	0.0207032	972	D0PRM2	5e-127	Cathepsin D-like protein	Homarus americanus
Locus_4303_Transcript_3/9	-691.071	0.0409512	564	A1Y9D4	3e-68	Opsin (Fragment)	Homarus gammarus
Locus_454_Transcript_3/3	-209.631	6.54e-05	761	D7F1S1	8e-31	Mannose receptor (Fragment)	Rimicaris exoculata
Locus_5364_Transcript_1/1	-131.596	0.00301938	651	Q1AEP9	6e-48	C-type lectin 1	Fenneropenaeus chinensis
Locus_579_Transcript_1/4	-320.04	0.0384583	1170	F1NLS1	3e-14	Uncharacterized protein (Fragment)	Phasianidae
Locus_6079_Transcript_3/3	-198.546	0.0209687	1284	Q967X8	7e-64	CUB-serine protease	Panulirus argus
Locus_6214_Transcript_1/1	-522.35	0.00539521	596	UPI00015B4562	5e-22	PREDICTED: similar to A disintegrin and metallopro...	Nasonia vitripennis
Locus_6499_Transcript_1/1	-471.73	5.76e-06	1269	B4Q668	3e-07	GD23040	Drosophila simulans
Locus_6673_Transcript_1/1	-122.88	0.000759135	1081	UPI00020632B5	5e-79	PREDICTED: beta-1,4-N-acetylgalactosaminyltransfer...	Apis mellifera
Locus_6791_Transcript_4/4	-135.318	0.037456	1304	A7S0R9	2e-65	Predicted protein	Nematostella vectensis
Locus_7179_Transcript_2/3	-105.458	0.000838119	1361	C3YMX3	3e-81	Putative uncharacterized protein (Fragment)	Branchiostoma floridae
Locus_7721_Transcript_1/1	-433.565	0.0240396	1223	C7DZC2	3e-169	Opsin 1	Uca complex
Locus_7744_Transcript_1/2	-345.25	0.0130077	2071	C1BVL2	1e-144	Sulfide:quinone oxidoreductase, mitochondrial	Lepeophtheirus salmonis
Locus_7838_Transcript_1/1	-197.997	0.0137465	1279	Q9GV46	8e-63	Oxygenase	Oplophorus gracilorostris
Locus_8040_Transcript_1/1	-483.312	0.00198613	3017	Q8I6X5	2e-43	Antigen B membrane protein	Rhipicephalus microplus
Locus_8134_Transcript_1/1	-345.036	0.00653269	1575	E9GDV9	6e-45	Putative uncharacterized protein	Daphnia pulex
Locus_8448_Transcript_1/1	-522.26	0.00264471	1841	E9FYP6	7e-119	Thromboxane A synthase-like protein	Daphnia pulex
Locus_8746_Transcript_1/1	-185.944	0.000666867	1896	A2FE09	3e-50	Ankyrin repeat protein, putative	Trichomonas vaginalis
Locus_8778_Transcript_2/2	-158.004	0.0421189	1776	E7EZM1	8e-134	Uncharacterized protein	Danio rerio
Locus_9256_Transcript_1/1	-116.806	0.0286821	1034	UPI00020279C3	8e-36	PREDICTED: hypothetical protein LOC100329625	Danio rerio
Locus_941_Transcript_1/1	-717.336	0.0196935	867	E9FRH4	2e-17	Putative uncharacterized protein	Daphnia pulex
Locus_9425_Transcript_1/1	-202.164	0.0274657	1707	Q27712	9e-110	Cytochrome P450 2L1	Panulirus argus
Locus_9873_Transcript_2/2	-157.722	0.0060453	1705	D0N793	8e-42	Protease inhibitor Epi11	Phytophthora infestans T30-4
Higher in PLs				Best BlastX details
contig name	fold-change	P-value	Contig length	Best BlastX ID	E-value	Title	Taxonomy
Locus_35608_Transcript_2/3	664.794	0.0126051	755	E9GEP8	3e-44	Putative uncharacterized protein	Daphnia pulex
Locus_36672_Transcript_2/2	201.621	0.00489452	536	F6V1R8	7e-32	Uncharacterized protein (Fragment)	Monodelphis domestica
Locus_54226_Transcript_1/1	100.801	0.000400298	512	A1YLE4	2e-19	Cuticle protein CB6	Portunus pelagicus
Locus_54752_Transcript_2/3	124.536	0.0198587	1652	A8W495	4e-60	Chitin deacetylase 9	Tribolium castaneum
Locus_54779_Transcript_6/7	167.5	0.0222171	1611	UPI0001CBB6AC	2e-65	PREDICTED: metalloproteinase SpAN-like	Saccoglossus kowalevskii
Locus_54781_Transcript_1/1	201	0.00346068	1435	Q6VT81	1e-91	Cytochrome P450 CYP4C39	Carcinus maenas
Locus_54787_Transcript_3/3	138.168	0.0126129	785	Q27712	1e-52	Cytochrome P450 2L1	Panulirus argus
Locus_54838_Transcript_1/2	120.641	0.014314	670	Q9Y0W2	4e-72	Beta 1,4-endoglucanase	Parastacidae
Locus_54893_Transcript_1/1	115.31	0.00602076	1082	A8P7U6	2e-07	Putative uncharacterized protein	Brugia malayi
Locus_54989_Transcript_1/1	149.195	1.54e-05	1201	E1FJM8	1e-07	Putative uncharacterized protein	Loa loa
Locus_55008_Transcript_1/3	206.938	0.0127122	1540	D4TJQ7	9e-08	Putative uncharacterized protein	Nostocaceae
Locus_55154_Transcript_3/3	174.18	0.0489695	583	A1YLE4	4e-21	Cuticle protein CB6	Portunus pelagicus
Locus_55156_Transcript_1/1	258.203	0.00206588	920	Q0PJ45	6e-125	Rhodopsin (Fragment)	Eumalacostraca
Locus_55408_Transcript_1/1	192.75	0.00252312	876	O35861	8e-06	Sex determining protein	Mus musculus musculus
Locus_55668_Transcript_1/3	397.004	0.0224922	780	F5CEX2	9e-149	Hemocyanin	Macrobrachium nipponense
Locus_55674_Transcript_5/6	491.346	0.0390734	1414	E9GEP6	5e-98	Putative uncharacterized protein (Fragment)	Daphnia pulex
Locus_55682_Transcript_2/2	104.06	0.00249741	548	Q38Q22	4e-49	Endo-beta-1,4-glucanase (Fragment)	Austrothelphusa transversa
Locus_55695_Transcript_1/1	358.872	0.000623221	652	D2VUI9	2e-08	Predicted protein	Naegleria gruberi
Locus_55708_Transcript_2/2	176.008	0.0141173	1005	Q4T6P6	4e-08	Chromosome undetermined SCAF8681, whole genome sho...	Tetraodon nigroviridis
Locus_55758_Transcript_1/1	527.65	0.00883903	1292	E2EKJ0	2e-37	Ficolin-like protein 1	Pacifastacus leniusculus
Locus_55764_Transcript_1/1	119.255	0.0470029	671	F1C748	2e-29	Serine protease 27 (Fragment)	Perca flavescens
Locus_55882_Transcript_1/1	114.02	0.0137676	884	E6Y4G0	2e-68	Spatzle protein (Fragment)	Fenneropenaeus chinensis
Locus_55889_Transcript_1/1	322.262	0.00783858	2892	A7KCA3	2e-114	Putative uncharacterized protein	Marine RNA virus JP-B
Locus_6418_Transcript_3/3	101.564	7.98e-05	2042	C1K313	2e-99	Cytochrome p450	Reticulitermes flavipes
