# Supplementary material for: Post-Embryonic Transcriptomes of the Prawn Macrobrachium rosenbergii: Multigenic Succession through Metamorphosis
Source: PLoS One. 2013 Jan 25;8(1):e55322. doi: 10.1371/journal.pone.0055322 (PMC3555924; doi:10.1371/journal.pone.0055322)
Supplement: Figure S5 — Best three BLASTP Results for Mr-Patched, Mr-Wnt5, Mr-Fz and Mr-CYP15A1. (XLSX) [file pone.0055322.s005.xlsx]

## Sheet: Sheet1
Transcript Description	GenBank Accession Number	Best 3 BLASTP Results
		Description	Accession	E-value	Max ident
Mr-Patched (Locus_43546_Transcript_1/1, length = 2,561 bp) 853 aa ORF	NCBI SRA STUDY PRJNA174197	hypothetical protein DAPPUDRAFT_306990 [Daphnia pulex]	EFX74830.1	0	0.38
		PREDICTED: protein patched homolog 2-like [Nasonia vitripennis]	XP_001601232.1	1e-157	0.34
		Niemann-Pick C1 protein [Harpegnathos saltator]	EFN85001.1	1e-153	0.32
Mr-Wnt5 (Locus_8387_Transcript_1/1, length = 1,515 bp) 286 aa ORF	NCBI SRA STUDY PRJNA174197	putative secreted signaling factor WNT5 [Daphnia pulex]	EFX66479.1	1e-163	0.78
		PREDICTED: LOW QUALITY PROTEIN: protein Wnt-5b-like [Apis florea]	XP_003690619.1	1e-158	0.73
		PREDICTED: protein Wnt-5b-like [Nasonia vitripennis]	XP_001605266.1	7e-157	0.72
Mr-Fz (Locus_3456_Transcript_2/2, length = 2,839) 610 aa ORF	NCBI SRA STUDY PRJNA174197	Wnt-receptor frizzled-like protein variant 2 [Daphnia pulex]	EFX86266.1	0	0.57
		Frizzled-7 [Camponotus floridanus]	EFN67013.1	0	0.58
		PREDICTED: frizzled-like [Megachile rotundata]	XP_003704082.1	0	0.58
Mr-CYP15A1 (Locus_6418_Transcript_3/3, length = 2,042 bp) 472 aa ORF	NCBI SRA STUDY PRJNA174197	cytochrome p450 [Reticulitermes flavipes]	ACN93795.1	3e-126	0.43
		cytochrome P450 CYP15A1 [Diploptera punctata]	AAS13464.1	6e-125	0.39
		hypothetical protein DAPPUDRAFT_47355 [Daphnia pulex]	EFX83962.1	5e-124	0.45
